# Supplementary material for: Structural basis for specific RNA recognition by the alternative splicing factor RBM5
Source: Nat Commun. 2023 Jul 15;14:4233. doi: 10.1038/s41467-023-39961-w (PMC10349855; doi:10.1038/s41467-023-39961-w)
Supplement: Supplementary file 4 — Source Data [file 41467_2023_39961_MOESM4_ESM.xlsx]

## Sheet: Fig. 1
Fig. 1e
RRM1-ZnF1S-RRM2				RRM1-ZnF1S-L1				RRM1-ZnF1S
Residue	𝞽C	% error on 𝞽C		Residue	𝞽C	% error on 𝞽C		Residue	𝞽C	% error on 𝞽C
92	4.97244	0.336374		92				92
93				93				93
94	5.3599	0.363405		94				94
95				95				95	5.12027	0.149852
96	8.04446	0.489915		96				96	7.24482	0.129606
97	13.0714	1.34892		97	8.93245	1.13593		97	8.47573	0.211857
98				98	10.2474	1.3673		98	9.33402	0.213764
99	11.9978	1.26907		99	9.50405	0.797078		99	8.8655	0.238718
100				100				100
101				101				101	9.86587	0.2413
102				102	8.99194	0.656176		102	8.6837	0.195867
103				103				103	8.59408	0.146329
104				104	9.61583	1.32335		104	8.52203	0.257198
105	12.8	0.768543		105	10.2325	0.889565		105	9.26406	0.196371
106				106				106
107				107	9.87302	1.50241		107	8.36043	0.3363
108	13.4126	1.25394		108	7.63926	0.591525		108	7.96358	0.258822
109	13.4547	0.826655		109	8.9885	0.484176		109	8.573	0.220623
110				110	10.0095	1.06567		110	10.0678	0.286959
111	13.1271	1.56627		111	8.81983	0.999077		111	8.588	0.144739
112	11.6726	0.880646		112	8.8322	0.662524		112	8.42096	0.285385
113	14.4984	1.14109		113	9.43917	0.51239		113	9.00172	0.226524
114	14.0258	1.07927		114	9.42565	0.543178		114	9.02487	0.177331
115				115	9.62152	0.668037		115	8.75958	0.138748
116	12.5074	0.703372		116	9.23815	0.443423		116	8.75445	0.108524
117	14.1668	0.596537		117	10.3496	0.58049		117	9.46927	0.178325
118	14.6915	0.89999		118	9.87214	0.805369		118	9.14908	0.17681
119	13.2405	0.588096		119	8.97605	0.271202		119	8.27682	0.137612
120	13.7043	0.7948		120	9.73494	0.751684		120	9.91012	0.268172
121	12.0865	0.962109		121	8.58633	0.538186		121	8.25703	0.185268
122	13.2836	0.867755		122	8.12665	0.846206		122	9.6583	0.389626
123				123	6.37828	0.883612		123	6.46635	0.199482
124				124				124
125	11.8361	0.642675		125	7.68623	0.348303		125	7.72816	0.142999
126				126				126
127	12.0621	0.910556		127	8.53157	1.18228		127	8.57839	0.226897
128				128	11.8572	1.59375		128	10.2705	0.27191
129	14.8696	1.20269		129	9.70348	0.459856		129	8.66051	0.17171
130				130	9.73005	0.718763		130	8.50175	0.159304
131				131	8.46211	0.587895		131	8.9135	0.199901
132				132				132	8.31558	0.224732
133	13.7061	1.13763		133	6.65028	0.785291		133
134	13.7736	1.33352		134	10.7374	2.09209		134	9.49574	0.26832
135				135				135
136				136				136
137				137	10.496	2.37434		137	8.09584	0.32204
138				138	8.58667	1.56011		138	8.06846	0.307453
139	14.3079	1.95197		139	9.53155	0.790382		139	8.52098	0.326839
140				140				140	9.04363	0.192599
141	14.3734	2.38655		141	7.08125	1.55093		141	8.48099	0.294912
142				142				142
143	12.9231	0.880413		143	9.09119	0.693083		143	8.87851	0.203022
144	14.1031	0.620648		144	10.5017	1.13579		144	9.02416	0.206551
145	13.6991	1.37878		145	8.84113	1.14992		145	8.86136	0.191313
146	12.2863	0.898483		146	8.79234	0.617287		146	8.55566	0.191079
147				147				147	10.4557	0.37114
148				148	9.43296	3.74133		148	9.09607	0.327735
149				149				149	8.63727	0.280857
150				150				150
151	14.5428	1.08431		151	10.4125	1.36175		151	8.93685	0.295665
152	15.3015	1.15757		152	10.2073	0.541281		152	8.94891	0.248888
153	14.8145	1.48699		153	10.0396	0.744004		153	8.86746	0.237874
154	12.4594	0.732972		154	8.11211	0.813558		154	8.36841	0.247013
155	14.3626	0.58098		155	9.521	0.498683		155	8.73782	0.170718
156				156				156	9.16365	0.320836
157				157				157	8.99687	0.311998
158	10.8885	0.877331		158	8.35298	0.609686		158	8.48587	0.190623
159				159				159	11.0228	0.296909
160				160				160
161				161				161	9.73172	0.219768
162				162				162
163	14.3316	0.934463		163	10.819	0.781884		163	9.32728	0.169402
164	14.5127	1.48384		164	12.7445	3.37746		164	10.3851	0.222618
165				165	15.1696	4.08272		165	12.8601	0.576505
166	13.4523	0.802475		166	9.4454	0.622873		166	8.72214	0.215235
167				167	10.2668	2.58714		167	9.15883	0.274099
168	13.1384	0.890735		168	8.1046	0.518857		168	8.97552	1.00443
169	12.0145	0.519331		169	8.96873	0.460026		169	8.13372	0.202887
170	12.5462	0.828531		170	8.80418	0.922243		170	8.15103	0.202172
171				171	5.41672	1.83774		171	9.62196	0.381369
172	11.5173	0.893155		172	9.50022	0.892618		172	9.27552	0.770848
173				173	7.96067	0.898741		173	8.42605	0.250713
174	11.1703	0.767118		174	8.1901	0.983662		174	8.83353	0.159985
175				175				175	8.33319	0.208098
176				176	11.234	6.13384		176	10.1232	0.32192
177				177				177
178				178				178
179				179				179	9.80297	0.395956
180				180				180
181				181				181	9.01284	0.241847
182				182				182	8.7047	0.20283
183				183				183
184				184				184	8.17492	0.174573
185				185				185	9.62299	0.34724
186				186				186	9.32902	0.235756
187				187	8.0107	1.86145		187
188	12.366	2.09922		188	8.693	1.58089		188	8.67613	0.370323
189	12.2433	0.873039		189	7.25386	0.403759		189	7.97313	0.154015
190	12.4377	0.679624		190	7.63102	0.355983		190	7.82164	0.177965
191				191				191	8.22608	0.311052
192				192				192	7.94549	0.184978
193				193	7.19705	0.365919		193	7.96338	0.202292
194	15.1258	1.41793		194	9.56441	0.889756		194	8.71825	0.199316
195				195				195	8.29284	0.208938
196				196				196	8.21398	0.229561
197				197				197
198	10.8607	0.850184		198	7.89709	0.578892		198	7.95061	0.207258
199				199				199	9.27562	0.400882
200	14.54	2.2601		200	8.38726	0.444283		200	8.3819	0.251407
201	12.7541	1.52493		201	7.56239	0.776097		201	8.09215	0.202487
202				202				202	8.23332	0.389418
203	13.0706	1.04037		203	8.84499	0.798588		203	8.60667	0.202386
204	11.6125	0.4295		204	8.41804	0.580779		204	8.03666	0.190374
205	12.6364	0.917959		205	8.1234	0.522686		205	7.85478	0.214565
206	12.7458	0.480106		206	7.0594	0.427674		206	7.68622	0.151542
207	13.4401	1.12733		207	7.99484	0.702866		207	8.11684	0.212905
208	12.875	0.907781		208	8.43009	0.801559		208	8.28758	0.215786
209				209				209	10.081	0.285187
210	12.4783	0.82713		210	9.52643	1.13807		210	7.71005	0.176795
211	8.82885	0.407479		211	5.26881	0.599791
212	9.76018	0.802585		212	7.39845	0.477842
213	7.6969	0.248119		213	6.92997	0.30582
214	6.83228	0.21842		214	4.6504	0.309084
215	6.38438	0.151628		215	4.65314	0.297971
216				216
217				217
218	5.80469	0.211776		218	3.71247	0.426892
219	5.35464	0.305209		219	3.81288	0.357583
220	5.02916	0.194349		220	3.99304	0.4395
221	4.60943	0.189476		221	3.3093	0.379791
222	4.80817	0.221946		222	3.75093	0.363494
223				223	3.49131	0.243844
224	5.24038	0.156521		224	3.5316	0.297322
225	5.75683	0.207743		225	4.04876	0.341741
226	6.39173	0.439388		226	3.75299	0.200831
227	7.14468	0.202585		227	4.42824	0.281483
228	8.80379	0.313749		228	4.92671	0.207197
229	9.72849	0.64301		229
230	11.4838	0.781188		230	3.83323	0.162737
231
232	12.513	0.404262
233	11.7633	1.14279
234	12.2707	0.80515
235	12.3841	0.869558
236	11.8767	0.658735
237	12.0275	0.657257
238	12.7371	0.755278
239
240
241	10.8752	0.588125
242	11.6902	0.872931
243	11.3198	0.516248
244	12.7961	0.910595
245	12.2641	0.540295
246	11.6985	0.764821
247	12.2567	0.904194
248	12.6857	0.48485
249	12.9214	0.536959
250	13.0973	0.611092
251
252	12.8838	0.508409
253
254	13.9002	0.941379
255	13.1141	0.736208
256	11.4761	0.545238
257	12.5168	0.531314
258
259	11.7579	0.704649
260
261	12.3483	0.595534
262	12.5766	0.853818
263	13.3369	1.0279
264	11.7222	0.482579
265
266	10.8359	1.52016
267	10.6428	0.544584
268	12.9434	1.30732
269	9.84721	0.340472
270	13.1769	1.13653
271	11.7313	0.602442
272	10.2639	0.368452
273	12.0484	0.504302
274	9.68699	0.53109
275	11.0202	1.30072
276	12.2377	1.01886
277	12.5985	0.961687
278	12.6029	0.680679
279	12.4448	0.718696
280	12.1715	1.0733
281	13.1667	1.02886
282	11.4465	0.799133
283	12.2372	0.580442
284
285	11.8689	0.645816
286	11.6592	0.941584
287
288	11.1534	0.644626
289	12.3772	0.593437
290	11.7879	0.611101
291	11.2352	0.854036
292	12.2644	0.706209
293	11.801	0.43043
294	12.2047	0.707722
295	12.4989	0.408909
296
297	11.6193	0.477005
298	10.1237	0.544215
299
300
301	11.6829	0.69543
302	11.8935	0.654142
303
304	11.8498	1.40025
305	11.5832	1.56149
306	11.4508	0.77197
307	11.3197	0.838308
308	12.3291	1.44307
309	12.4484	0.659608
310	10.8685	0.339367
311	10.8964	0.644971
312	12.0051	0.524335
313	11.5228	0.45627
314	8.6214	0.425367
315	5.76759	0.087919

## Sheet: Fig. 2
Fig. 2b			Fig. 2c						Fig. 2e
RRM1-ZnF1S-RRM2+GGCU_12			RRM1-ZnF1S+GGCU_12			L1-RRM2+GGCU_12			Protein	Average Binding affinity (nM) derived from two experiments
Residue no.	CSP		Residue no.	CSP		Residue no.	CSP		RRM1	1880
92	0.033984		92	0		211	0.0013		RRM2	172500
93	0.006525		93	0		212	0.0076		RRM1-ZnF1S	263
94	0.019506		94	0		213	0.013		RRM1-ZnF1S-RRM2	132.5
95	0.063757		95	0		214	0.002
96	0.030255		96	0		215	0.0132
97	0.061335		97	0.0370168		216	0
98	0.059311		98	0.0774661		217	0
99	0.024662		99	0.0178281		218	0.0024
100	0.159897		100	0.153135		219	0.0037
101	0.085262		101	0.086093		220	0.014
102	0.075037		102	0.0914245		221	0.0079
103			103	0.0724157		222	0.015
104	0.072571		104	0.0716196		223	0.0106
105	0.082052		105	0.0958593		224	0.0217
106			106	0		225	0.029
107	0.008465		107	0.0141223		226	0.0136
108	0.000446		108	0.00128062		227	0.0341
109	0.00732		109	0.010018		228	0.0253
110	0.022555		110	0.0229268		229	0.0174
111	0.07074		111	0.0925205		230	0.0875
112	0.009538		112	0.00200998		231	0.0772
113	0.009212		113	0.0026		232	0.0563
114	0.024501		114	0.0226927		233	0.1413
115	0.027067		115	0.0216416		234	0.0522
116	0.023556		116	0.00531413		235	0.0823
117	0.023144		117	0.0190253		236	0.138
118	0.024643		118	0.0257946		237	0.1914
119	0.020048		119	0.0206243		238	0.2592
120	0.016592		120	0.0110073		239	0.0409
121	0.018763		121	0.00335261		240	0
122	0.053768		122	0.0193039		241	0.2134
123	0.064808		123	0		242	0.1181
124			124	0		243	0.0734
125	0.021471		125	0.00538516		244	0.0673
126			126	0		245	0.0278
127	0.025678		127	0.037694		246	0.0291
128	0.063762		128	0.0992655		247	0.0091
129	0.069531		129	0.061495		248	0.0158
130	0.080557		130	0.0832781		249	0.0274
131	0.102126		131	0.12894		250	0.0081
132	0.088225		132	0		251	0.0283
133	0.084514		133	0.107424		252	0.0104
134	0.024044		134	0.0152434		253	0
135			135	0		254	0.0134
136			136	0		255	0.0126
137	0.004866		137	0.016473		256	0.0139
138	0.102266		138	0.10392		257	0.0069
139	0.012548		139	0.0328024		258	0.0271
140			140	0		259	0.042
141	0.059828		141	0.0574348		260	0.0466
142			142	0		261	0.0099
143	0.070227		143	0.0588982		262	0.1399
144	0.036626		144	0.020195		263	0.0928
145	0.069959		145	0.0559092		264	0.0276
146	0.129084		146	0.168641		265	0.2125
147			147	0		266	0.0614
148	0.037175		148	0		267	0.0274
149			149	0		268	0.1265
150			150	0		269	0.0587
151	0.055647		151	0.0760066		270	0.0188
152	0.02406		152	0.0229094		271	0.0425
153	0.017108		153	0.0274591		272	0.0506
154	0.035404		154	0.0362817		273	0.0358
155	0.001706		155	0.01449		274	0
156	0.022647		156	0		275	0.1009
157			157	0		276	0.2804
158	0.006581		158	0.0058		277	0.0505
159			159	0		278	0.1211
160			160	0		279	0.1158
161			161	0		280	0.0744
162			162	0.0215407		281	0.0172
163	0.03136		163	0.0228219		282	0.0163
164	0.014831		164	0.026729		283	0.0189
165	0.01915		165	0.0687258		284	0.033
166	0.019691		166	0.00756042		285	0.001
167	0.028463		167	0.0129522		286	0.0355
168	0.014947		168	0.0102391		287	0.0242
169	0.053338		169	0.0323642		288	0.0137
170	0.050033		170	0.0530034		289	0.0207
171	0.039026		171	0		290	0.0238
172	0.033398		172	0.0227561		291	0.0145
173	0.092525		173	0.109401		292	0.0198
174	0.037183		174	0		293	0.0183
175			175	0.094656		294	0.0292
176	0.121729		176	0.229343		295	0.0205
177			177	0		296	0.0307
178			178	0		297	0.0264
179			179	0		298	0.0774
180			180	0		299	0
181			181	0		300	0
182			182	0		301	0.0188
183			183	0		302	0.0223
184			184	0		303	0.0145
185			185	0		304	0.0224
186			186	0		305	0.0151
187	0.13427		187	0.194955		306	0.021
188	0.116785		188	0.198003		307	0.066
189	0.070455		189	0.080025		308	0.0462
190	0.019152		190	0.0242685		309	0.0808
191			191	0		310	0.0302
192			192	0		311	0.0385
193			193	0		312	0.0554
194			194	0.185224		313	0.0896
195			195	0		314	0
196			196	0		315	0.0975
197			197	0
198	0.044149		198	0.059042
199			199	0
200	0.134324		200	0.152057
201	0.148128		201	0.163179
202	0.009517		202	0
203	0.121569		203	0.146986
204	0.083124		204	0.115884
205	0.021923		205	0.0280064
206	0.096853		206	0.127257
207	0.042133		207	0.0384401
208	0.085004		208	0.0965787
209			209	0
210	0.058631		210	0.169859
211	0.060972		211	0.0413783
212	0.042097		212	0.0708692
213	0.072925		213	0.126392
214	0.060601		214	0.0562882
215	0.131142		215	0.154609
216			216	0
217			217	0
218	0.018988		218	0.0223213
219	0.030616		219	0.060567
220	0.031646		220	0.0642884
221	0.019664		221	0.0676642
222	0.034975		222	0.0800465
223	0.043472		223	0.0729436
224	0.066408		224	0.126577
225	0.060299		225	0.129026
226	0.049931		226	0.100197
227	0.052239		227	0.0937982
228	0.01217		228	0.0934753
229	0.067893		229	0
230	0.119591		230	0.0642312
231
232	0.04422
233	0.105176
234	0.035684
235	0.070596
236	0.127189
237	0.11321
238	0.204471
239	0.005454
240
241	0.041319
242	0.051254
243	0.049742
244	0.06189
245	0.012789
246
247	0.009054
248	0.017449
249	0.0247
250	0.010551
251	0.024914
252	0.010246
253
254	0.016429
255	0.019093
256	0.017104
257	0.008284
258	0.024004
259	0.032929
260
261	0.006036
262	0.13207
263	0.109003
264	0.016219
265	0.206876
266	0.067222
267	0.066791
268	0.118798
269	0.052677
270	0.058063
271	0.051461
272	0.033893
273	0.012503
274	0.08176
275	0.079839
276	0.231987
277	0.048684
278	0.10021
279	0.10825
280	0.066227
281	0.034971
282	0.014416
283	0.016952
284	0.097972
285	0.006426
286	0.027448
287	0.009924
288	0.049268
289	0.014883
290	0.029099
291	0.042234
292	0.021202
293	0.034556
294	0.033122
295	0.007674
296	0.007401
297	0.01689
298	0.043701
299
300
301	0.025322
302	0.02252
303	0.023854
304	0.015946
305	0.010041
306	0.015342
307	0.013161
308	0.075744
309	0.033222
310	0.033324
311	0.055023
312	0.028739
313	0.095058
314
315	0.108065

## Sheet: Fig. 4
Fig. 4a				Fig. 4d							Fig. 4e
Protein	Average Binding affinity (nM) derived from two experiments										PSI from several biological replicates represented in Fig. 4e
RRM1-ZnF1 wt	152.75										HELA	Ctrl	RBM5 wt	RBM5 FAFA	RBM5 KERE		HEK 293T	Ctrl	RBM5 wt	RBM5 FAFA	RBM5 KERE
F142/F144A	448											95.5274	64.3952	83.4096	94.0423			78.9899	46.4348	58.1658	72.8141
F202A	379											95.9424	62.2532	84.5047	95.5918			75.4307	46.1652	55.9354	70.5083
R198E	2660											96.2031	71.1699	78.514	97.4486			91.8935	47.3126	57.8689	72.7985
												72.7136	53.9202	69.7109	76.828			84.8927	50.1699	73.4749	90.7597
												73.1297	64.1218	69.6339	72.6544			85.6358	50.4461	75.5651	88.4489
																		80.8347	47.1902	78.906	95.126
																			65.0226	70.8931	88.5676
																			67.2808
																			65.1003
																			66.2621
																			66.8529
																			65.3435
																			62.902
											HELA	Ctrl	RBM5 wt	RBM5 FAFA	RBM5 KERE		HEK 293T	Ctrl	RBM5 wt	RBM5 FAFA	RBM5 KERE
											mean	86.7032	63.1721	77.1546	87.313		mean	82.9462	57.4218	67.2585	82.7176
											T-test to ctr		0.00559974	0.177076	0.734549		T-test to ctr		1.0417e-05	0.00517107	0.745348
											T-test to wt			0.0109108	0.00344877		T-test to wt			0.0382312	2.489e-05
											PSI values for the different biological replicates represented in the boxplots provided in Fig. 4e. Mean PSI and T-test (two-tailed distribution, homoscedastic) results are provided.

## Sheet: Fig. 5
Fig. 5a						Fig. 5b
RRM1-ZnF1S-RRM2 apo			RRM1-ZnF1S-RRM2 + GGCU_12			RRM1-ZnF1S-RRM2 + GGCU_12
R	P(R)		R	P(R)		q	log(Iq)	Model fit
0	0		0	0		0		-0.5519
0.664	5.79e-05		0.652	2.46e-05		0.002		-0.5521
1.33	0.000115		1.3	5.27e-05		0.004		-0.5529
1.99	0.000171		1.96	8.43e-05		0.006		-0.5542
2.66	0.000226		2.61	0.000119		0.008		-0.556
3.32	0.00028		3.26	0.000158		0.0095	-0.5597	-0.5576
3.99	0.000334		3.91	0.000199		0.0109	-0.5285	-0.5595
4.65	0.000387		4.57	0.000244		0.0123	-0.6465	-0.5617
5.31	0.000439		5.22	0.000291		0.0138	-0.5611	-0.5641
5.98	0.000492		5.87	0.000341		0.0152	-0.5263	-0.5668
6.64	0.000544		6.52	0.000393		0.0167	-0.5565	-0.5697
7.31	0.000597		7.17	0.000447		0.0181	-0.5871	-0.5729
7.97	0.00065		7.83	0.000503		0.0195	-0.605	-0.5764
8.63	0.000703		8.48	0.000561		0.021	-0.5994	-0.5802
9.3	0.000757		9.13	0.00062		0.0224	-0.5945	-0.5842
9.96	0.00081		9.78	0.000679		0.0238	-0.6252	-0.5885
10.6	0.000864		10.4	0.000739		0.0253	-0.5764	-0.593
11.3	0.000918		11.1	0.000798		0.0267	-0.5731	-0.5978
12	0.000972		11.7	0.000858		0.0282	-0.5921	-0.6029
12.6	0.00103		12.4	0.000916		0.0296	-0.6138	-0.6083
13.3	0.00108		13	0.000974		0.031	-0.6103	-0.6139
14	0.00113		13.7	0.00103		0.0325	-0.6371	-0.6198
14.6	0.00118		14.4	0.00108		0.0339	-0.6174	-0.626
15.3	0.00123		15	0.00114		0.0354	-0.6527	-0.6325
15.9	0.00127		15.7	0.00119		0.0368	-0.6523	-0.6392
16.6	0.00131		16.3	0.00123		0.0382	-0.6429	-0.6462
17.3	0.00135		17	0.00128		0.0397	-0.6627	-0.6534
17.9	0.00139		17.6	0.00131		0.0411	-0.6701	-0.661
18.6	0.00142		18.3	0.00135		0.0425	-0.6762	-0.6688
19.3	0.00144		18.9	0.00138		0.044	-0.6776	-0.6769
19.9	0.00147		19.6	0.00141		0.0454	-0.6871	-0.6853
20.6	0.00148		20.2	0.00143		0.0469	-0.7064	-0.6939
21.3	0.0015		20.9	0.00145		0.0483	-0.7436	-0.7028
21.9	0.0015		21.5	0.00147		0.0497	-0.7506	-0.712
22.6	0.0015		22.2	0.00148		0.0512	-0.7173	-0.7215
23.3	0.0015		22.8	0.00149		0.0526	-0.7532	-0.7312
23.9	0.00149		23.5	0.00149		0.054	-0.7575	-0.7413
24.6	0.00148		24.1	0.00149		0.0555	-0.7545	-0.7516
25.2	0.00146		24.8	0.00148		0.0569	-0.7762	-0.7622
25.9	0.00144		25.4	0.00147		0.0584	-0.8136	-0.773
26.6	0.00142		26.1	0.00146		0.0598	-0.8096	-0.7842
27.2	0.00139		26.7	0.00144		0.0612	-0.7965	-0.7956
27.9	0.00136		27.4	0.00142		0.0627	-0.8118	-0.8073
28.6	0.00133		28	0.0014		0.0641	-0.8336	-0.8193
29.2	0.0013		28.7	0.00137		0.0655	-0.8926	-0.8315
29.9	0.00127		29.4	0.00135		0.067	-0.8499	-0.8441
30.6	0.00124		30	0.00132		0.0684	-0.8533	-0.8569
31.2	0.0012		30.7	0.00129		0.0699	-0.8943	-0.87
31.9	0.00117		31.3	0.00126		0.0713	-0.8848	-0.8834
32.5	0.00114		32	0.00122		0.0727	-0.8995	-0.8971
33.2	0.00111		32.6	0.00119		0.0742	-0.9152	-0.911
33.9	0.00108		33.3	0.00116		0.0756	-0.9755	-0.9252
34.5	0.00105		33.9	0.00113		0.077	-0.9529	-0.9397
35.2	0.00102		34.6	0.00109		0.0785	-0.9909	-0.9545
35.9	0.000999		35.2	0.00106		0.0799	-1.0127	-0.9695
36.5	0.000976		35.9	0.00103		0.0814	-0.9871	-0.9848
37.2	0.000955		36.5	0.000997		0.0828	-1.0422	-1.0004
37.9	0.000934		37.2	0.000966		0.0842	-1.0375	-1.0162
38.5	0.000915		37.8	0.000936		0.0857	-1.0442	-1.0323
39.2	0.000897		38.5	0.000906		0.0871	-1.0467	-1.0487
39.9	0.000879		39.1	0.000877		0.0885	-1.081	-1.0654
40.5	0.000863		39.8	0.000848		0.09	-1.1176	-1.0822
41.2	0.000846		40.4	0.00082		0.0914	-1.1046	-1.0994
41.8	0.00083		41.1	0.000792		0.0929	-1.0781	-1.1168
42.5	0.000813		41.7	0.000765		0.0943	-1.1812	-1.1344
43.2	0.000796		42.4	0.000738		0.0957	-1.1194	-1.1523
43.8	0.000779		43	0.000711		0.0972	-1.1688	-1.1704
44.5	0.000762		43.7	0.000684		0.0986	-1.2149	-1.1887
45.2	0.000744		44.4	0.000657		0.1001	-1.1782	-1.2072
45.8	0.000725		45	0.00063		0.1015	-1.2779	-1.226
46.5	0.000706		45.7	0.000603		0.1029	-1.1923	-1.2449
47.2	0.000686		46.3	0.000576		0.1044	-1.206	-1.2641
47.8	0.000666		47	0.00055		0.1058	-1.2611	-1.2834
48.5	0.000646		47.6	0.000523		0.1072	-1.2301	-1.303
49.2	0.000625		48.3	0.000497		0.1087	-1.3062	-1.3226
49.8	0.000605		48.9	0.000471		0.1101	-1.319	-1.3425
50.5	0.000585		49.6	0.000445		0.1116	-1.2767	-1.3624
51.1	0.000564		50.2	0.00042		0.113	-1.4204	-1.3826
51.8	0.000545		50.9	0.000395		0.1144	-1.3222	-1.4028
52.5	0.000525		51.5	0.000371		0.1159	-1.4487	-1.4231
53.1	0.000506		52.2	0.000348		0.1173	-1.4062	-1.4435
53.8	0.000488		52.8	0.000325		0.1187	-1.446	-1.4639
54.5	0.000471		53.5	0.000304		0.1202	-1.4281	-1.4844
55.1	0.000454		54.1	0.000283		0.1216	-1.4391	-1.5049
55.8	0.000438		54.8	0.000264		0.1231	-1.5216	-1.5255
56.5	0.000423		55.4	0.000246		0.1245	-1.4848	-1.546
57.1	0.000408		56.1	0.000229		0.1259	-1.5051	-1.5665
57.8	0.000394		56.7	0.000213		0.1274	-1.5247	-1.587
58.5	0.00038		57.4	0.000198		0.1288	-1.5281	-1.6073
59.1	0.000367		58	0.000184		0.1302	-1.5181	-1.6276
59.8	0.000354		58.7	0.000171		0.1317	-1.5854	-1.6478
60.4	0.000341		59.4	0.000159		0.1331	-1.6274	-1.6678
61.1	0.000328		60	0.000147		0.1346	-1.5985	-1.6877
61.8	0.000314		60.7	0.000137		0.136	-1.6006	-1.7074
62.4	0.000301		61.3	0.000127		0.1374	-1.7784	-1.7268
63.1	0.000287		62	0.000117		0.1389	-1.6248	-1.7461
63.8	0.000273		62.6	0.000108		0.1403	-1.6402	-1.7651
64.4	0.000258		63.3	9.93e-05		0.1417	-1.7283	-1.7838
65.1	0.000243		63.9	9.1e-05		0.1432	-1.6606	-1.8023
65.8	0.000227		64.6	8.29e-05		0.1446	-1.6948	-1.8205
66.4	0.000211		65.2	7.51e-05		0.1461	-1.792	-1.8383
67.1	0.000195		65.9	6.77e-05		0.1475	-1.696	-1.8559
67.8	0.000179		66.5	6.06e-05		0.1489	-1.7114	-1.8731
68.4	0.000162		67.2	5.39e-05		0.1504	-1.736	-1.89
69.1	0.000146		67.8	4.76e-05		0.1518	-1.7922	-1.9065
69.7	0.00013		68.5	4.18e-05		0.1532	-1.8496	-1.9227
70.4	0.000114		69.1	3.64e-05		0.1547	-1.8239	-1.9385
71.1	9.85e-05		69.8	3.15e-05		0.1561	-1.8651	-1.954
71.7	8.4e-05		70.4	2.71e-05		0.1576	-1.8263	-1.9692
72.4	7.03e-05		71.1	2.31e-05		0.159	-1.9144	-1.9841
73.1	5.76e-05		71.7	1.95e-05		0.1604	-1.8517	-1.9986
73.7	4.6e-05		72.4	1.6e-05		0.1619	-1.8378	-2.0128
74.4	3.56e-05		73	1.27e-05		0.1633	-1.9362	-2.0267
75.1	2.65e-05		73.7	9.07e-06		0.1648	-1.8966	-2.0403
75.7	1.87e-05		74.4	4.97e-06		0.1662	-1.924	-2.0537
76.4	1.23e-05		75	0		0.1676	-1.9959	-2.0668
77	7.28e-06					0.1691	-1.9912	-2.0797
77.7	3.58e-06					0.1705	-2.0438	-2.0924
78.4	1.17e-06					0.1719	-2.0712	-2.105
79	3.11e-09					0.1734	-2.0731	-2.1173
79.7	0					0.1748	-2.1211	-2.1295
						0.1763	-1.9908	-2.1417
						0.1777	-2.0421	-2.1537
						0.1791	-2.1837	-2.1656
						0.1806	-2.0048	-2.1775
						0.182	-2.1056	-2.1894
						0.1834	-2.1747	-2.2013
						0.1849	-2.0439	-2.2131
						0.1863	-2.1427	-2.225
						0.1878	-1.9869	-2.2369
						0.1892	-2.1306	-2.2489
						0.1906	-2.0833	-2.261
						0.1921	-2.2504	-2.2731
						0.1935	-2.2084	-2.2853
						0.1949	-2.1918	-2.2976
						0.1964	-2.255	-2.31
						0.1978	-2.2374	-2.3225
						0.1993	-2.1737	-2.3351
						0.2007	-2.2519	-2.3478
						0.2021	-2.1733	-2.3607
						0.2036	-2.4247	-2.3736
						0.205	-2.3677	-2.3865
						0.2064	-2.5485	-2.3996
						0.2079	-2.529	-2.4126
						0.2093	-2.469	-2.4258
						0.2108	-2.6134	-2.4389
						0.2122	-2.3376	-2.4521
						0.2136	-2.4204	-2.4652
						0.2151	-2.347	-2.4783
						0.2165	-2.4776	-2.4912
						0.2179	-2.3779	-2.5041
						0.2194	-2.6289	-2.5168
						0.2208	-2.3957	-2.5293
						0.2223	-2.3503	-2.5416
						0.2237	-2.6291	-2.5536
						0.2251	-2.6505	-2.5653
						0.2266	-2.5158	-2.5767
						0.228	-2.3815	-2.5876
						0.2295	-2.2863	-2.5981
						0.2309	-2.4998	-2.6081
						0.2323	-2.6521	-2.6176
						0.2338	-2.5318	-2.6266
						0.2352	-2.384	-2.6349
						0.2366	-2.3798	-2.6426
						0.2381	-2.5432	-2.6497
						0.2395	-2.2859	-2.6561
						0.241	-3.1694	-2.6617
						0.2424	-2.369	-2.6667
						0.2438	-3.0541	-2.6709
						0.2453	-2.4227	-2.6744
						0.2467	-2.5141	-2.6772
						0.2481	-2.5098	-2.6793
						0.2496	-2.3533	-2.6807
						0.251	-2.3159	-2.6815
						0.2525	-2.5314	-2.6816
						0.2539	-2.7289	-2.681
						0.2553	-2.4954	-2.6799
						0.2568	-2.5251	-2.6783
						0.2582	-2.5965	-2.6761
						0.2596	-2.5528	-2.6735
						0.2611	-3.4866	-2.6705
						0.2625	-2.6043	-2.6671
						0.264	-2.6208	-2.6634
						0.2654	-2.5392	-2.6594
						0.2668	-2.622	-2.6551
						0.2683	-2.4995	-2.6506
						0.2697	-2.4184	-2.646
						0.2711	-3.0103	-2.6412
						0.2726	-2.8193	-2.6363
						0.274		-2.6314
						0.2755	-3.5583	-2.6264
						0.2769	-2.7775	-2.6214
						0.2783	-2.5755	-2.6164
						0.2798	-2.7958	-2.6115
						0.2812	-3.2616	-2.6066
						0.2826	-2.5292	-2.6019
						0.2841	-2.6356	-2.5972
						0.2855	-2.6265	-2.5926
						0.287	-2.4615	-2.5882
						0.2884	-2.5348	-2.5839
						0.2898	-2.5424	-2.5797
						0.2913	-2.7448	-2.5757
						0.2927	-2.2058	-2.5719
						0.2942	-2.4707	-2.5683
						0.2956	-2.6924	-2.5648
						0.297	-2.5604	-2.5615
						0.2985	-2.883	-2.5584
						0.2999	-3.0351	-2.5555
						0.3013	-3.5959	-2.5528
						0.3028	-2.5265	-2.5502
						0.3042	-2.4075	-2.5479
						0.3057	-2.4316	-2.5457
						0.3071	-2.5269	-2.5437
						0.3085	-2.4336	-2.5418
						0.31	-2.6259	-2.5402
						0.3114	-2.6279	-2.5387
						0.3128	-2.9368	-2.5373
						0.3143	-2.833	-2.5362
						0.3157	-3.0655	-2.5351
						0.3172	-2.7638	-2.5343
						0.3186	-3.2075	-2.5335

## Sheet: Supplementary Fig. 1
Supplementary Fig. 1c							Supplementary Fig. 1d
CSPs between RRM1 and RRM1-ZnF1S-RRM2			CSPs between RRM2 and RRM1-ZnF1S-RRM2				CSPs between RRM1-ZnF1S and RRM1-ZnF1S-RRM2			CSPs between RRM1-ZnF1S-L1 and RRM1-ZnF1S-RRM2
Residue no.	CSP		Residue no.	CSP			Residue no.	CSP		Residue no.	CSP
92	0.021098		230	0.986389			92			92
93	0.016423		231	1.18649			93			93
94	0.012211		232	0.31943			94	0.132127		94
95	0.028252		233	0.199597			95	0.05538		95
96	0.048892		234	0.030972			96	0.102707		96	0.014369
97	0.019767		235	0.021745			97	0.059314		97	0.007764
98	0.015774		236	0.014476			98	0.035033		98
99	0.062134		237	0.007846			99	0.062612		99	0.005428
100	0.026091		238	0.020006			100	0.097724		100	0.004682
101	0.050374		239	0.006745			101	0.029882		101	0.010108
102	0.0584		240	0			102			102
103			241	0.018922			103	0.03851		103	0.001219
104	0.032571		242	0.020282			104	0.010355		104	0.005545
105	0.036551		243	0.001138			105			105
106			244	0.005793			106	0.017781		106	0.006816
107	0.042348		245	0.008699			107	0.002868		107	0.004021
108	0.014921		246	0.003236			108	0.023		108	0.00339
109	0.008635		247	0.003656			109	0.02583		109	0.002697
110	0.009305		248	0.004581			110	0.055898		110	0.008977
111	0.020051		249	0.006992			111	0.012506		111
112	0.007602		250	0.006771			112	0.006723		112	0.001807
113	0.005342		251	0.004112			113	0.006439		113	0.006744
114	0.017216		252	0.006704			114	0.046176		114	0.004988
115	0.002342		253	0			115	0.019594		115	0.006097
116	0.016911		254	0.020271			116	0.01632		116	0.007541
117	0.026564		255	0.025878			117	0.021214		117	0.014174
118	0.08649		256	0.010887			118	0.017742		118	0.007702
119	0.074065		257	0.010103			119	0.008479		119
120	0.100294		258	0.012634			120	0.025642		120	0.006204
121	0.041722		259	0.011347			121	0.056562		121	0.017633
122	0.052321		260				122	0.014884		122	0.017815
123	0.048407		261	0.003793			123			123
124			262	0.018779			124	0.022007		124	0.004903
125	0.008008		263	0.014426			125			125
126			264	0.009346			126	0.029505		126	0.005023
127	0.01679		265	0.034396			127	0.022745		127
128	0.046193		266	0.035363			128	0.02412		128	0.006582
129	0.011376		267	0.013306			129	0.055486		129	0.001175
130	0.073409		268	0.024181			130	0.052259		130	0.007161
131	0.042528		269	0.011465			131	0.04644		131	0.003444
132	0.060205		270	0.015175			132	0.114195		132	0.009239
133	0.074686		271	0.012727			133	0.044345		133	0.008494
134	0.043665		272	0.004021			134			134
135			273	0.005616			135	0.027196		135	0.00834
136	0.033186		274	0.024329			136	0.006037		136	0.010219
137	0.010686		275	0.021839			137	0.075207		137	0.009848
138	0.045269		276	0.023536			138	0.035705		138	0.00185
139	0.069503		277	0.019619			139			139
140			278	0.04615			140	0.075085		140	0.015621
141	0.028757		279	0.018788			141			141
142			280	0.012857			142	0.027734		142	0.014654
143	0.003304		281	0.013277			143	0.092293		143	0.004019
144	0.036464		282	0.060982			144	0.095295		144	0.00297
145	0.005308		283	0.033945			145	0.116265		145	0.016167
146	0.037869		284	0.187301			146			146
147			285	0.070854			147	0.049378		147	0.045071
148	0.067104		286	0.022229			148			148
149			287	0.070298			149			149
150			288	0.034219			150	0.007174		150	0.018876
151	0.067258		289	0.054049			151	0.032024		151	0.011605
152	0.070688		290	0.020931			152	0.024806		152	0.008218
153	0.008799		291	0.012624			153	0.039715		153	0.01014
154	0.046948		292	0.024184			154	0.042199		154	0.006431
155	0.00424		293	0.021522			155	0.039149		155
156	0.072951		294	0.006545			156			156
157			295	0.004823			157	0.018383		157	0.002973
158	0.04173		296	0.033366			158	0.012948		158	0.008375
159	0.068103		297	0.018989			159			159
160			298	0.068959			160			160
161			299				161			161
162			300				162	0.022331		162	0.01074
163	0.022211		301	0.027129			163	0.019095		163	0.018539
164	0.013525		302	0.011491			164	0.016157		164	0.014921
165	0.088554		303	0.008072			165	0.016116		165	0.004132
166	0.013223		304	0.013839			166	0.017036		166	0.001443
167	0.025876		305	0.007406			167	0.015855		167	0.001354
168	0.010409		306	0.003472			168	0.016536		168	0.003907
169	0.01401		307	0.016347			169	0.019493		169
170	0.059798		308	0.040859			170	0.010751		170	0.011549
171	0.033988		309	0.015017			171	0.038199		171	0.001846
172	0.035022		310	0.029151			172	0.05725		172	0.019794
173	0.080395		311	0.03999			173	0.016767		173	0.023973
174	0.040751		312	0.01477			174			174
175			313	0.065459			175	0.270319		175	0.060587
176	0.087816		314	0.275153			176			176
			315	0.030694			177			177
							178			178
							179			179
							180			180
							181			181
							182			182
							183			183
							184			184
							185			185
							186	0.256454		186	0.031072
							187	0.160574		187	0.019964
							188	0.237026		188	0.015535
							189	0.241117		189	0.022935
							190			190
							191			191
							192	0.099233		192	0.015294
							193	0.268359		193	0.034247
							194			194
							195			195
							196			196
							197	0.133984		197	0.008157
							198			198
							199	0.149272		199	0.013458
							200	0.163096		200	0.01267
							201	0.134148		201	0.014035
							202	0.070392		202	0.026089
							203	0.058374		203	0.016728
							204	0.040757		204
							205	0.09614		205	0.009681
							206	0.086291		206	0.008479
							207	0.228186		207	0.017336
							208			208
							209	0.3		209	0.026389
							210			210	0.018468
										211	0.010787
										212	0.014411
										213	0.017586
										214
										215
										216
										217	0.006421
										218
										219	0.00528
										220	0.009314
										221	0.011208
										222	0.008876
										223	0.015066
										224	0.011337
										225	0.044528
										226
										227	0.0757
										228
										229
										230

## Sheet: Supplementary Fig. 2
Supplementary Fig. 2b												Supplementary Fig. 2c			Supplementary Fig. 2d				Supplementary Fig. 2e							Supplementary Fig. 2g
1 mg/ml			2 mg/ml			4 mg/ml			8 mg/ml																		RRM1-ZnF1 wt		RRM1-GGS-ZnF1
q	log(Iq)		q	log(Iq)		q	log(Iq)		q	log(Iq)		q	q2*Iq (arb units)		q	log(Iq)	Crystal structure fit		Dobs	Dcalc						Residue	𝞽C	% error on 𝞽C	𝞽C	% error on 𝞽C
0.0952	1.06548		0.105	1.0976		0.109	1.16		0.123	1.17		0.142353	0.022		0		1.02884		-2.059	-4.4492		Best-fit values				92
0.0999	1.04632		0.109	1.0811		0.114	1.13		0.128	1.16		0.14707	0.023		0.002		1.02869		-5.717	-4.1487		Slope	0.8955			93
0.105	1.04197		0.114	1.0899		0.119	1.12		0.133	1.15		0.151787	0.025		0.004		1.02825		2.801	-0.9869		Y-intercept	0.111			94
0.109	1.05445		0.119	1.0529		0.123	1.11		0.138	1.15		0.156503	0.026		0.006		1.0275		1.963	0.4636		X-intercept	-0.1239			95	3.50038	0.494683	5.83832	0.244327
0.114	1.02932		0.123	1.0379		0.128	1.11		0.142	1.15		0.16122	0.027		0.008		1.02646		9.275	8.1395		1/slope	1.117			96	6.12888	0.3169	6.01696	0.298428
0.119	1.04526		0.128	1.0532		0.133	1.12		0.147	1.14		0.165937	0.03		0.01		1.02512		9.747	10.6693						97	7.13243	0.802387	7.53274	1.54365
0.123	1.03609		0.133	1.0474		0.138	1.12		0.152	1.14		0.170653	0.032		0.012		1.02348		9.108	9.9225		Std. Error				98	8.18053	0.393665	8.16351	0.46078
0.128	1.04558		0.138	1.0678		0.142	1.11		0.157	1.13		0.17537	0.033		0.014		1.02154		9.821	8.1939		Slope	0.03946			99	7.42714	0.38458	7.18608	0.387974
0.133	1.04462		0.142	1.0553		0.147	1.11		0.161	1.13		0.180087	0.034		0.0142353	1.03682	1.0213		9.79	9.5288		Y-intercept	0.2296			100
0.138	1.02842		0.147	1.0314		0.152	1.09		0.166	1.13		0.184803	0.038		0.014707	1.03505	1.02079		14.188	11.4038						101	8.66321	1.06455	9.12492	1.74215
0.142	1.03682		0.152	1.0365		0.157	1.09		0.171	1.13		0.18952	0.038		0.0151787	1.03825	1.02027		8.353	8.4384		95% Confidence Intervals				102	7.77767	0.494808	8.39357	0.849874
0.147	1.03505		0.157	1.061		0.161	1.09		0.175	1.13		0.194237	0.039		0.0156503	1.02066	1.01973		10.235	7.7794		Slope	0.8161 to 0.9748			103	7.51146	0.418174	7.5505	0.753378
0.152	1.03825		0.161	1.0549		0.166	1.08		0.18	1.13		0.198953	0.041		0.016122	1.02352	1.01917		10.336	9.8798		Y-intercept	-0.3506 to 0.5726			104	7.05768	0.593588
0.157	1.02066		0.166	1.0453		0.171	1.09		0.185	1.13		0.20367	0.044		0.0165937	1.04292	1.01859		-1.326	-0.4068		X-intercept	-0.6494 to 0.3886			105	7.69613	0.51616	7.56161	0.371654
0.161	1.02352		0.171	1.0362		0.175	1.09		0.19	1.13		0.208387	0.045		0.0170653	1.04421	1.018		-2.011	0.3213						106
0.166	1.04292		0.175	1.0404		0.18	1.09		0.194	1.12		0.213103	0.048		0.017537	1.02696	1.01739		0.676	-0.7972		Goodness of Fit				107	7.9691	0.529166
0.171	1.04421		0.18	1.0448		0.185	1.08		0.199	1.12		0.21782	0.048		0.0180087	1.02581	1.01677		-2.613	-3.837		R squared	0.9147			108	6.49215	0.252435	6.97936	0.307303
0.175	1.02696		0.185	1.0337		0.19	1.08		0.204	1.12		0.222537	0.053		0.0184803	1.04246	1.01613		0	0		Sy.x	1.612			109	7.80323	0.333204	7.30693	0.240971
0.18	1.02581		0.19	1.0232		0.194	1.08		0.208	1.12		0.227253	0.054		0.018952	1.02388	1.01547		1.911	4.1675						110	8.59635	0.503533	7.62022	0.672311
0.185	1.04246		0.194	1.0325		0.199	1.07		0.213	1.11		0.23197	0.056		0.0194237	1.01437	1.0148		1.335	1.8276		Is slope significantly non-zero?				111	7.97757	0.374359	7.78191	0.597991
0.19	1.02388		0.199	1.0292		0.204	1.09		0.218	1.11		0.236687	0.057		0.0198953	1.01194	1.01411		-4.698	-2.7013		F	514.8			112	7.52449	0.330087	7.24273	0.308401
0.194	1.01437		0.204	1.0257		0.208	1.08		0.223	1.11		0.241403	0.06		0.020367	1.02188	1.0134		-0.469	0.8315		DFn, DFd	1, 48			113	7.98677	0.424941	7.83197	0.470191
0.199	1.01194		0.208	1.0296		0.213	1.07		0.227	1.11		0.24612	0.061		0.0208387	1.01451	1.01267		0	0		P value	<0.0001			114	8.37296	0.596512	7.74713	0.492414
0.204	1.02188		0.213	1.0256		0.218	1.07		0.232	1.11		0.250837	0.065		0.0213103	1.02504	1.01193		-7.515	-5.8078		Deviation from zero?	Significant			115	7.82699	0.403518	7.57048	0.558562
0.208	1.01451		0.218	1.0187		0.223	1.07		0.237	1.11		0.255553	0.068		0.021782	1.00929	1.01118		-0.948	-4.1395						116	7.93952	0.292209	7.81293	0.393885
0.213	1.02504		0.223	1.0238		0.227	1.08		0.241	1.1		0.26027	0.07		0.0222537	1.02633	1.0104		-4.864	-4.9499		Equation	Y = 0.8955*X + 0.1110			117	8.34102	0.253723
0.218	1.00929		0.227	1.0278		0.232	1.08		0.246	1.1		0.264987	0.071		0.0227253	1.0199	1.00961		-6.886	-5.5066						118	8.25181	0.389105	8.69728	0.411388
0.223	1.02633		0.232	1.0214		0.237	1.07		0.251	1.1		0.269703	0.075		0.023197	1.01376	1.0088		-7.511	-6.1256		Data				119	7.66061	0.303745	7.43795	0.428744
0.227	1.0199		0.237	1.0293		0.241	1.07		0.256	1.09		0.27442	0.074		0.0236687	1.00504	1.00798		-5.464	-5.1648		Number of X values	50			120	9.10395	0.480212	8.19372	0.502517
0.232	1.01377		0.241	1.0152		0.246	1.07		0.26	1.1		0.279137	0.077		0.0241403	1.01458	1.00714		-5.576	-5.626		Maximum number of Y replicates	1			121	7.77339	0.442317	6.7005	0.421964
0.237	1.00504		0.246	1.0157		0.251	1.05		0.265	1.1		0.283853	0.079		0.024612	1.00561	1.00628		-7.431	-6.1733		Total number of values	50			122
0.241	1.01457		0.251	1.0167		0.256	1.06		0.27	1.1		0.28857	0.082		0.0250837	1.0141	1.0054		-7.239	-6.8595		Number of missing values	0			123	5.74313	0.645826	5.62178	0.673196
0.246	1.00561		0.256	1.0182		0.26	1.06		0.274	1.09		0.293287	0.087		0.0255553	1.01653	1.00452		8.77	9.9352						124
0.251	1.0141		0.26	1.0132		0.265	1.05		0.279	1.09		0.298003	0.091		0.026027	1.01583	1.00361		4.122	4.9161						125	6.49988	0.283168	6.6977	0.462353
0.256	1.01653		0.265	1.0129		0.27	1.06		0.284	1.09		0.30272	0.092		0.0264987	1.00375	1.00268		2.826	1.8351						126
0.26	1.01583		0.27	1.0156		0.274	1.07		0.289	1.09		0.307437	0.096		0.0269703	1.0122	1.00174		2.422	1.641						127	7.62459	0.632418	6.86415	0.600147
0.265	1.00375		0.274	1.0094		0.279	1.06		0.293	1.08		0.312153	0.094		0.027442	0.993966	1.00078		1.615	0.0941						128	9.44142	0.613568	8.53595	0.448808
0.27	1.01221		0.279	1.0034		0.284	1.06		0.298	1.08		0.31687	0.097		0.0279137	0.994351	0.999807		0	0						129	7.29143	0.429589	7.55351	0.452449
0.274	0.993966		0.284	1.0036		0.289	1.05		0.303	1.08		0.321587	0.104		0.0283853	0.992527	0.998815		-3.763	-1.2271						130	7.79118	0.453022	7.31796	0.750533
0.279	0.994351		0.289	1.0212		0.293	1.04		0.307	1.08		0.326303	0.105		0.028857	0.993026	0.997807		3.493	5.078						131	7.67405	0.52362
0.284	0.992526		0.293	1.0114		0.298	1.06		0.312	1.08		0.33102	0.109		0.0293287	1.00522	0.996782		7.577	8.682						132	6.76029	1.05485	7.38878	0.711385
0.289	0.993027		0.298	1.008		0.303	1.05		0.317	1.08		0.335737	0.112		0.0298003	1.00824	0.99574		5.259	2.5635						133
0.293	1.00522		0.303	1.0047		0.307	1.05		0.322	1.08		0.340453	0.114		0.030272	1.00299	0.994681		-4.655	-4.4082						134	8.59505	0.458532	7.92812	0.561857
0.298	1.00824		0.307	1.0061		0.312	1.04		0.326	1.08		0.34517	0.115		0.0307437	1.00567	0.993606		-3.357	-5.0933						135
0.303	1.00299		0.312	1.0117		0.317	1.04		0.331	1.07		0.349887	0.121		0.0312153	0.986253	0.992513		-4.788	-1.8289						136
0.307	1.00567		0.317	1.0059		0.322	1.04		0.336	1.07		0.354603	0.12		0.031687	0.985548	0.991404		-2.259	-0.6422						137	7.25501	0.501293	6.90716	0.329669
0.312	0.986253		0.322	1.0018		0.326	1.04		0.34	1.07		0.35932	0.122		0.0321587	1.00157	0.990278		-0.959	-3.6347						138	7.31197	0.557249	6.77822	0.329517
0.317	0.985548		0.326	1.0006		0.331	1.04		0.345	1.07		0.364037	0.128		0.0326303	0.995811	0.989136		-2.549	-1.882						139	7.76301	0.486739	6.73765	1.05753
0.322	1.00157		0.331	0.9994		0.336	1.04		0.35	1.07		0.368753	0.129		0.033102	0.999502	0.987976		-2.577	1.0536						140	8.38031	0.558194
0.326	0.995811		0.336	0.9927		0.34	1.04		0.355	1.06		0.37347	0.13		0.0335737	0.998966	0.9868		-3.66	-4.3225						141	6.70314	0.565768	6.55479	0.464976
0.331	0.999502		0.34	0.9955		0.345	1.05		0.359	1.06		0.378187	0.129		0.0340453	0.992814	0.985607									142
0.336	0.998967		0.345	0.9993		0.35	1.03		0.364	1.06		0.382903	0.138		0.034517	0.984354	0.984396									143	7.3875	0.278903	8.35226	0.610189
0.34	0.992814		0.35	0.9958		0.355	1.03		0.369	1.06		0.38762	0.141		0.0349887	0.994918	0.983169									144	7.62804	0.40443	7.18303	0.591459
0.345	0.984355		0.355	0.9953		0.359	1.03		0.373	1.06		0.392337	0.149		0.0354603	0.980463	0.981925									145	7.82042	0.550313	7.7294	0.727594
0.35	0.994918		0.359	0.9832		0.364	1.03		0.378	1.05		0.397053	0.147		0.035932	0.977153	0.980665									146	7.26145	0.756001	7.04126	0.857034
0.355	0.980463		0.364	0.9809		0.369	1.03		0.383	1.05		0.40177	0.152		0.0364037	0.985941	0.979387									147	9.68525	0.77341
0.359	0.977153		0.369	0.9927		0.373	1.04		0.388	1.05		0.406487	0.155		0.0368753	0.976337	0.978093									148	7.9056	1.2753	7.47847	0.964804
0.364	0.985941		0.373	0.9938		0.378	1.04		0.392	1.05		0.411203	0.158		0.037347	0.970383	0.976781									149	8.66711	0.613894	8.33361	0.848138
0.369	0.976337		0.378	0.9716		0.383	1.03		0.397	1.05		0.41592	0.162		0.0378187	0.955557	0.975453									150
0.373	0.970383		0.383	0.9837		0.388	1.02		0.402	1.05		0.420637	0.164		0.0382903	0.972531	0.974108									151	7.95712	0.578194	8.32877	0.586934
0.378	0.955557		0.388	0.9831		0.392	1.02		0.406	1.04		0.425353	0.167		0.038762	0.973356	0.972746									152	7.98828	0.42669	7.77757	0.46854
0.383	0.972531		0.392	0.9784		0.397	1.02		0.411	1.04		0.43007	0.169		0.0392337	0.985102	0.971367									153	8.11171	0.47403	7.80671	0.736975
0.388	0.973356		0.397	0.9792		0.402	1.01		0.416	1.04		0.434787	0.179		0.0397053	0.970378	0.969971									154	7.5178	0.468313	7.09701	0.472716
0.392	0.985102		0.402	0.9759		0.406	1.02		0.421	1.04		0.439503	0.181		0.040177	0.974869	0.968558									155	7.44086	0.355387	7.53179	0.441381
0.397	0.970378		0.406	0.9618		0.411	1.01		0.425	1.03		0.44422	0.176		0.0406487	0.971547	0.967128									156	8.3617	1.26523	7.00438	0.658231
0.402	0.974869		0.411	0.9601		0.416	1.02		0.43	1.03		0.448937	0.18		0.0411203	0.97057	0.965681									157	7.94239	0.548809	7.37822	1.00217
0.406	0.971547		0.416	0.968		0.421	1.01		0.435	1.02		0.453653	0.182		0.041592	0.970205	0.964217									158	7.54399	0.352691	7.23766	0.64222
0.411	0.97057		0.421	0.9916		0.425	1		0.44	1.03		0.45837	0.189		0.0420637	0.966966	0.962736									159	10.1739	0.903819
0.416	0.970205		0.425	0.9864		0.43	1.01		0.444	1.02		0.463087	0.192		0.0425353	0.964033	0.961238									160
0.421	0.966966		0.43	0.9591		0.435	1.01		0.449	1.01		0.467803	0.198		0.043007	0.959648	0.959723									161	9.38381	0.781315	7.82677	0.628617
0.425	0.964033		0.435	0.9636		0.44	1.01		0.454	1.02		0.47252	0.198		0.0434787	0.976263	0.958191									162
0.43	0.959647		0.44	0.9651		0.444	1		0.458	1.02		0.477237	0.199		0.0439503	0.97151	0.956642									163	8.40755	0.366335	7.78818	0.458585
0.435	0.976263		0.444	0.9634		0.449	1.01		0.463	1.01		0.481953	0.207		0.044422	0.950587	0.955076									164	8.9297	0.722883	10.7127	1.09366
0.44	0.97151		0.449	0.9715		0.454	1		0.468	1.02		0.48667	0.211		0.0448937	0.952052	0.953493									165	10.293	1.37189
0.444	0.950588		0.454	0.968		0.458	1		0.473	1.02		0.491387	0.21		0.0453653	0.947405	0.951893									166	7.80454	0.437784	7.54648	0.530042
0.449	0.952052		0.458	0.9597		0.463	1		0.477	1.01		0.496103	0.213		0.045837	0.953224	0.950276									167	7.9615	0.523391
0.454	0.947405		0.463	0.9499		0.468	1		0.482	1.01		0.50082	0.214		0.0463087	0.952064	0.948641									168	7.61104	0.768132	7.57924	1.25365
0.458	0.953224		0.468	0.9572		0.473	1		0.487	1.01		0.505537	0.226		0.0467803	0.956563	0.94699									169	7.34266	0.318741	6.79843	0.419963
0.463	0.952064		0.473	0.9416		0.477	0.98		0.491	1		0.510253	0.217		0.047252	0.948358	0.945321									170	7.50902	0.366486
0.468	0.956562		0.477	0.9405		0.482	0.97		0.496	1		0.51497	0.226		0.0477237	0.94198	0.943636									171	8.84758	1.61406
0.473	0.948358		0.482	0.9361		0.487	0.98		0.501	0.99		0.519687	0.228		0.0481953	0.950355	0.941933									172	8.22001	0.634373	9.03273	1.21845
0.477	0.94198		0.487	0.9382		0.491	0.97		0.506	1		0.524403	0.235		0.048667	0.950736	0.940213									173	7.16455	0.45999
0.482	0.950355		0.491	0.9478		0.496	0.98		0.51	1		0.52912	0.235		0.0491387	0.93873	0.938476									174	7.26667	0.457021	8.74783	1.02356
0.487	0.950736		0.496	0.946		0.501	0.98		0.515	0.99		0.533837	0.232		0.0496103	0.936607	0.936722									175	7.34072	0.555176
0.491	0.93873		0.501	0.9258		0.506	0.98		0.52	0.99		0.538553	0.236		0.050082	0.931642	0.93495									176	9.07027	0.734053	7.99271	0.70217
0.496	0.936607		0.506	0.9381		0.51	0.98		0.524	0.98		0.54327	0.242		0.0505537	0.945667	0.933162									177
0.501	0.931642		0.51	0.9399		0.515	0.97		0.529	0.98		0.547987	0.246		0.0510253	0.921068	0.931356									178
0.506	0.945668		0.515	0.9371		0.52	0.97		0.534	0.98		0.552703	0.245		0.051497	0.930814	0.929533									179
0.51	0.921068		0.52	0.9337		0.524	0.97		0.539	0.98		0.55742	0.25		0.0519687	0.926432	0.927692									180
0.515	0.930814		0.524	0.9249		0.529	0.97		0.543	0.97		0.562137	0.25		0.0524403	0.930905	0.925835									181	8.08844	0.706645
0.52	0.926432		0.529	0.9306		0.534	0.97		0.548	0.97		0.566853	0.263		0.052912	0.923227	0.92396									182	7.92611	0.554289
0.524	0.930905		0.534	0.9274		0.539	0.96		0.553	0.97		0.57157	0.263		0.0533837	0.911016	0.922068									183
0.529	0.923227		0.539	0.9257		0.543	0.96		0.557	0.97		0.576287	0.261		0.0538553	0.910103	0.920158									184	7.15554	0.35167
0.534	0.911016		0.543	0.9274		0.548	0.95		0.562	0.97		0.581003	0.256		0.054327	0.914217	0.918232									185	7.89576	0.656192	5.10849	0.434673
0.539	0.910103		0.548	0.9169		0.553	0.96		0.567	0.97		0.58572	0.27		0.0547987	0.913025	0.916288									186	8.21884	1.63902	5.86596	0.302407
0.543	0.914217		0.553	0.9235		0.557	0.95		0.572	0.96		0.590437	0.275		0.0552703	0.903435	0.914326									187
0.548	0.913025		0.557	0.9113		0.562	0.95		0.576	0.95		0.595153	0.269		0.055742	0.906147	0.912348									188	7.11503	1.04987	6.38025	0.335549
0.553	0.903435		0.562	0.9193		0.567	0.95		0.581	0.95		0.59987	0.284		0.0562137	0.898595	0.910352									189	6.29087	0.696336	6.11546	0.529394
0.557	0.906147		0.567	0.9054		0.572	0.93		0.586	0.95		0.604587	0.281		0.0566853	0.91236	0.908339									190	6.94385	0.617802	6.19388	0.422185
0.562	0.898594		0.572	0.8977		0.576	0.93		0.59	0.96		0.609303	0.28		0.057157	0.905072	0.906308									191	7.47497	0.907759
0.567	0.91236		0.576	0.8946		0.581	0.93		0.595	0.95		0.61402	0.291		0.0576287	0.894778	0.904259									192	8.47917	1.01142
0.572	0.905072		0.581	0.9065		0.586	0.93		0.6	0.94		0.618737	0.3		0.0581003	0.880077	0.902194									193	7.16074	0.450202	6.34889	0.438428
0.576	0.894778		0.586	0.9063		0.59	0.93		0.605	0.94		0.623453	0.299		0.058572	0.895226	0.900111									194	7.84016	0.937036	6.48711	0.41154
0.581	0.880077		0.59	0.9118		0.595	0.93		0.609	0.94		0.62817	0.295		0.0590437	0.897008	0.898011									195	7.08441	0.594776
0.586	0.895227		0.595	0.9044		0.6	0.92		0.614	0.93		0.632887	0.297		0.0595153	0.880076	0.895893									196	8.28732	0.457642
0.59	0.897008		0.6	0.9039		0.605	0.92		0.619	0.93		0.637603	0.301		0.059987	0.897723	0.893758									197
0.595	0.880076		0.605	0.8832		0.609	0.93		0.623	0.93		0.64232	0.314		0.0604587	0.885295	0.891605									198	7.12565	0.301174
0.6	0.897722		0.609	0.8861		0.614	0.91		0.628	0.92		0.647037	0.308		0.0609303	0.877759	0.889434									199	7.83274	0.617368
0.605	0.885295		0.614	0.8872		0.619	0.92		0.633	0.92		0.651753	0.309		0.061402	0.887374	0.887247									200	7.20118	0.23375	6.59322	0.315983
0.609	0.877759		0.619	0.8776		0.623	0.91		0.638	0.92		0.65647	0.315		0.0618737	0.893987	0.885042									201	7.11914	0.887339	5.56543	0.487293
0.614	0.887374		0.623	0.8898		0.628	0.92		0.642	0.92		0.661187	0.323		0.0623453	0.886739	0.882819									202	8.15578	1.0547	6.28845	0.748069
0.619	0.893987		0.628	0.8785		0.633	0.91		0.647	0.92		0.665903	0.324		0.062817	0.873902	0.880579									203	8.18896	0.65831	7.60724	0.811681
0.623	0.886739		0.633	0.8859		0.638	0.91		0.652	0.91		0.67062	0.317		0.0632887	0.869679	0.878321									204	7.12949	0.362546	6.04514	0.388658
0.628	0.873902		0.638	0.8772		0.642	0.9		0.656	0.91		0.675337	0.321		0.0637603	0.868841	0.876046									205	7.23453	0.416805	5.77209	0.612938
0.633	0.869679		0.642	0.8673		0.647	0.9		0.661	0.91		0.680053	0.331		0.064232	0.881233	0.873753									206	7.09362	0.34244	5.76609	0.384672
0.638	0.868842		0.647	0.8556		0.652	0.9		0.666	0.91		0.68477	0.339		0.0647037	0.866446	0.871442									207	7.34873	0.420473	6.27469	0.208007
0.642	0.881234		0.652	0.8465		0.656	0.9		0.671	0.9		0.689487	0.331		0.0651753	0.86161	0.869114									208	7.86308	0.508581	6.0069	0.297479
0.647	0.866446		0.656	0.8722		0.661	0.9		0.675	0.89		0.694203	0.342		0.065647	0.864354	0.866768									209	9.20887	0.645942
0.652	0.86161		0.661	0.8705		0.666	0.9		0.68	0.89		0.69892	0.339		0.0661187	0.868891	0.864405									210	7.59795	0.421744	4.48683	0.20675
0.656	0.864355		0.666	0.8636		0.671	0.89		0.685	0.89		0.703637	0.334		0.0665903	0.863287	0.862024
0.661	0.868891		0.671	0.855		0.675	0.89		0.689	0.89		0.708353	0.344		0.067062	0.848546	0.859625
0.666	0.863287		0.675	0.8645		0.68	0.89		0.694	0.88		0.71307	0.342		0.0675337	0.847785	0.857209
0.671	0.848546		0.68	0.8473		0.685	0.88		0.699	0.89		0.717787	0.344		0.0680053	0.855386	0.854775
0.675	0.847786		0.685	0.8624		0.689	0.89		0.704	0.88		0.722503	0.353		0.068477	0.859596	0.852323
0.68	0.855386		0.689	0.8498		0.694	0.89		0.708	0.87		0.72722	0.347		0.0689487	0.842238	0.849853
0.685	0.859596		0.694	0.8529		0.699	0.88		0.713	0.88		0.731937	0.358		0.0694203	0.851392	0.847366
0.689	0.842239		0.699	0.844		0.704	0.87		0.718	0.87		0.736653	0.361		0.069892	0.840944	0.844861
0.694	0.851392		0.704	0.8302		0.708	0.86		0.723	0.86		0.74137	0.358		0.0703637	0.828867	0.842338
0.699	0.840944		0.708	0.8306		0.713	0.86		0.727	0.86		0.746087	0.361		0.0708353	0.835579	0.839797
0.704	0.828867		0.713	0.8315		0.718	0.86		0.732	0.86		0.750803	0.372		0.071307	0.828223	0.837239
0.708	0.835579		0.718	0.8187		0.723	0.86		0.737	0.86		0.75552	0.369		0.0717787	0.824977	0.834663
0.713	0.828223		0.723	0.8275		0.727	0.86		0.741	0.85		0.760237	0.368		0.0722503	0.830437	0.832069
0.718	0.824978		0.727	0.811		0.732	0.85		0.746	0.85		0.764953	0.371		0.072722	0.817468	0.829457
0.723	0.830437		0.732	0.826		0.737	0.85		0.751	0.85		0.76967	0.367		0.0731937	0.824862	0.826827
0.727	0.817468		0.737	0.8321		0.741	0.84		0.756	0.84		0.774387	0.39		0.0736653	0.822995	0.824179
0.732	0.824861		0.741	0.8172		0.746	0.84		0.76	0.84		0.779103	0.384		0.074137	0.813889	0.821514
0.737	0.822995		0.746	0.8109		0.751	0.84		0.765	0.84		0.78382	0.391		0.0746087	0.812204	0.818831
0.741	0.813889		0.751	0.8166		0.756	0.84		0.77	0.83		0.788537	0.382		0.0750803	0.819174	0.816129
0.746	0.812204		0.756	0.7988		0.76	0.83		0.774	0.83		0.793253	0.373		0.075552	0.810997	0.81341
0.751	0.819174		0.76	0.7889		0.765	0.84		0.779	0.84		0.79797	0.378		0.0760237	0.804353	0.810673
0.756	0.810997		0.765	0.7963		0.77	0.83		0.784	0.83		0.802687	0.377		0.0764953	0.801769	0.807918
0.76	0.804353		0.77	0.7871		0.774	0.84		0.789	0.83		0.807403	0.377		0.076967	0.792634	0.805145
0.765	0.80177		0.774	0.7973		0.779	0.83		0.793	0.82		0.81212	0.383		0.0774387	0.813614	0.802353
0.77	0.792634		0.779	0.8035		0.784	0.82		0.798	0.82		0.816837	0.392		0.0779103	0.801028	0.799544
0.774	0.813613		0.784	0.7839		0.789	0.8		0.803	0.81		0.821553	0.389		0.078382	0.803866	0.796717
0.779	0.801028		0.789	0.7791		0.793	0.82		0.807	0.81		0.82627	0.39		0.0788537	0.788474	0.793871
0.784	0.803866		0.793	0.7822		0.798	0.81		0.812	0.81		0.830987	0.4		0.0793253	0.772308	0.791008
0.789	0.788474		0.798	0.7843		0.803	0.8		0.817	0.8		0.835703	0.41		0.079797	0.773434	0.788127
0.793	0.772308		0.803	0.7632		0.807	0.81		0.822	0.8		0.84042	0.406		0.0802687	0.766676	0.785227
0.798	0.773433		0.807	0.7583		0.812	0.81		0.826	0.79		0.845137	0.413		0.0807403	0.762326	0.782309
0.803	0.766676		0.812	0.7747		0.817	0.8		0.831	0.8		0.849853	0.394		0.081212	0.764518	0.779374
0.807	0.762326		0.817	0.7795		0.822	0.8		0.836	0.79		0.85457	0.402		0.0816837	0.769072	0.77642
0.812	0.764517		0.822	0.7697		0.826	0.79		0.84	0.79		0.859287	0.395		0.0821553	0.760679	0.773448
0.817	0.769072		0.826	0.7745		0.831	0.8		0.845	0.79		0.864003	0.407		0.082627	0.756508	0.770458
0.822	0.760679		0.831	0.7568		0.836	0.8		0.85	0.78		0.86872	0.398		0.0830987	0.763103	0.767449
0.826	0.756508		0.836	0.7551		0.84	0.79		0.855	0.78		0.873437	0.41		0.0835703	0.768808	0.764423
0.831	0.763103		0.84	0.7658		0.845	0.79		0.859	0.77		0.878153	0.41		0.084042	0.759082	0.761378
0.836	0.768809		0.845	0.7646		0.85	0.78		0.864	0.77		0.88287	0.415		0.0845137	0.762526	0.758315
0.84	0.759082		0.85	0.7373		0.855	0.78		0.869	0.77		0.887587	0.425		0.0849853	0.736528	0.755234
0.845	0.762526		0.855	0.7391		0.859	0.79		0.873	0.76		0.892303	0.428		0.085457	0.740689	0.752135
0.85	0.736528		0.859	0.7446		0.864	0.78		0.878	0.76		0.89702	0.416		0.0859287	0.72849	0.749016
0.855	0.740688		0.864	0.7468		0.869	0.76		0.883	0.76		0.901737	0.418		0.0864003	0.7368	0.74588
0.859	0.72849		0.869	0.7367		0.873	0.76		0.888	0.75		0.906453	0.422		0.086872	0.721693	0.742726
0.864	0.736799		0.873	0.7431		0.878	0.76		0.892	0.76		0.91117	0.415		0.0873437	0.730651	0.739553
0.869	0.721693		0.878	0.7426		0.883	0.76		0.897	0.76		0.915887	0.431		0.0878153	0.725397	0.736362
0.873	0.730651		0.883	0.7116		0.888	0.76		0.902	0.75		0.920603	0.427		0.088287	0.726234	0.733153
0.878	0.725397		0.888	0.7301		0.892	0.75		0.906	0.74		0.92532	0.423		0.0887587	0.731853	0.729925
0.883	0.726234		0.892	0.7265		0.897	0.74		0.911	0.74		0.930037	0.438		0.0892303	0.72992	0.726679
0.888	0.731853		0.897	0.7133		0.902	0.74		0.916	0.74		0.934753	0.43		0.089702	0.713706	0.723415
0.892	0.72992		0.902	0.7215		0.906	0.74		0.921	0.72		0.93947	0.426		0.0901737	0.71089	0.720132
0.897	0.713705		0.906	0.6988		0.911	0.74		0.925	0.72		0.944187	0.439		0.0906453	0.710764	0.71683
0.902	0.71089		0.911	0.7061		0.916	0.73		0.93	0.72		0.948903	0.452		0.091117	0.698549	0.713511
0.906	0.710764		0.916	0.7202		0.921	0.72		0.935	0.72		0.95362	0.421		0.0915887	0.711071	0.710172
0.911	0.698549		0.921	0.7024		0.925	0.73		0.939	0.71		0.958337	0.429		0.0920603	0.702644	0.706816
0.916	0.711071		0.925	0.7029		0.93	0.73		0.944	0.71		0.963053	0.439		0.092532	0.693818	0.703441
0.921	0.702644		0.93	0.7018		0.935	0.72		0.949	0.7		0.96777	0.448		0.0930037	0.704179	0.700047
0.925	0.693818		0.935	0.6873		0.939	0.71		0.954	0.71		0.972487	0.434		0.0934753	0.692377	0.696635
0.93	0.704179		0.939	0.684		0.944	0.71		0.958	0.7		0.977203	0.438		0.093947	0.683201	0.693204
0.935	0.692377		0.944	0.6723		0.949	0.71		0.963	0.7		0.98192	0.439		0.0944187	0.692087	0.689755
0.939	0.683201		0.949	0.6989		0.954	0.71		0.968	0.7		0.986637	0.435		0.0948903	0.701127	0.686288
0.944	0.692087		0.954	0.6908		0.958	0.71		0.972	0.69		0.991353	0.442		0.095362	0.665486	0.682802
0.949	0.701126		0.958	0.6994		0.963	0.69		0.977	0.69		0.99607	0.438		0.0958337	0.669759	0.679297
0.954	0.665487		0.963	0.6789		0.968	0.69		0.982	0.68		1.00079	0.446		0.0963053	0.674796	0.675774
0.958	0.669759		0.968	0.6709		0.972	0.7		0.987	0.67		1.0055	0.434		0.096777	0.679989	0.672232
0.963	0.674796		0.972	0.6688		0.977	0.7		0.991	0.68		1.01022	0.434		0.0972487	0.661646	0.668671
0.968	0.679989		0.977	0.6683		0.982	0.68		0.996	0.67		1.01494	0.437		0.0977203	0.66191	0.665092
0.972	0.661646		0.982	0.6629		0.987	0.69		1	0.68		1.01965	0.442		0.098192	0.657985	0.661495
0.977	0.66191		0.987	0.6466		0.991	0.68		1.01	0.67		1.02437	0.444		0.0986637	0.649724	0.657879
0.982	0.657985		0.991	0.6582		0.996	0.67		1.01	0.67		1.02909	0.438		0.0991353	0.653268	0.654244
0.987	0.649724		0.996	0.653		1	0.68		1.01	0.66		1.0338	0.419		0.099607	0.645317	0.65059
0.991	0.653268		1	0.6537		1.01	0.68		1.02	0.66		1.03852	0.422		0.100079	0.648727	0.646917
0.996	0.645317		1.01	0.6478		1.01	0.67		1.02	0.66		1.04324	0.443		0.10055	0.632915	0.643228
1	0.648726		1.01	0.6151		1.01	0.66		1.03	0.65		1.04795	0.437		0.101022	0.628244	0.639517
1.01	0.632915		1.01	0.6304		1.02	0.66		1.03	0.65		1.05267	0.455		0.101494	0.62733	0.635788
1.01	0.628243		1.02	0.629		1.02	0.66		1.04	0.64		1.05739	0.454		0.101965	0.628594	0.632042
1.01	0.62733		1.02	0.6181		1.03	0.66		1.04	0.64		1.0621	0.452		0.102437	0.626927	0.628277
1.02	0.628594		1.03	0.6297		1.03	0.65		1.05	0.64		1.06682	0.465		0.102909	0.616337	0.624491
1.02	0.626927		1.03	0.6283		1.04	0.66		1.05	0.63		1.07154	0.454		0.10338	0.593777	0.620689
1.03	0.616337		1.04	0.6183		1.04	0.63		1.06	0.63		1.07625	0.436		0.103852	0.592451	0.616867
1.03	0.593777		1.04	0.5954		1.05	0.64		1.06	0.62		1.08097	0.433		0.104324	0.609233	0.613026
1.04	0.592452		1.05	0.6033		1.05	0.65		1.07	0.62		1.08569	0.423		0.104795	0.599508	0.609167
1.04	0.609233		1.05	0.588		1.06	0.65		1.07	0.61		1.0904	0.43		0.105267	0.61323	0.605289
1.05	0.599507		1.06	0.62		1.06	0.64		1.08	0.62		1.09512	0.431		0.105739	0.608114	0.601392
1.05	0.613229		1.06	0.5866		1.07	0.63		1.08	0.61		1.09984	0.428		0.10621	0.602513	0.597477
1.06	0.608114		1.07	0.5836		1.07	0.62		1.09	0.6		1.10455	0.443		0.106682	0.610841	0.593543
1.06	0.602512		1.07	0.6069		1.08	0.62		1.09	0.6		1.10927	0.427		0.107154	0.59716	0.58959
1.07	0.610841		1.08	0.5851		1.08	0.62		1.1	0.6		1.11399	0.444		0.107625	0.575639	0.585619
1.07	0.597159		1.08	0.577		1.09	0.63		1.1	0.6		1.1187	0.431		0.108097	0.569045	0.581628
1.08	0.575639		1.09	0.5866		1.09	0.61		1.1	0.6		1.12342	0.419		0.108569	0.554549	0.577618
1.08	0.569045		1.09	0.5886		1.1	0.59		1.11	0.58		1.12814	0.449		0.10904	0.558081	0.57359
1.09	0.554549		1.1	0.5568		1.1	0.61		1.11	0.58		1.13285	0.431		0.109512	0.555225	0.569544
1.09	0.558081		1.1	0.5634		1.1	0.59		1.12	0.57		1.13757	0.432		0.109984	0.549277	0.565477
1.1	0.555225		1.1	0.5579		1.11	0.57		1.12	0.57		1.14229	0.438		0.110455	0.560033	0.561394
1.1	0.549277		1.11	0.543		1.11	0.57		1.13	0.57		1.147	0.433		0.110927	0.540257	0.557289
1.1	0.560034		1.11	0.5604		1.12	0.58		1.13	0.57		1.15172	0.428		0.111399	0.553906	0.553168
1.11	0.540257		1.12	0.5531		1.12	0.58		1.14	0.56		1.15644	0.443		0.11187	0.536808	0.549027
1.11	0.553906		1.12	0.5415		1.13	0.58		1.14	0.56		1.16115	0.443		0.112342	0.521324	0.544868
1.12	0.536808		1.13	0.5472		1.13	0.57		1.15	0.56		1.16587	0.43		0.112814	0.547399	0.540689
1.12	0.521323		1.13	0.5327		1.14	0.57		1.15	0.56		1.17059	0.442		0.113285	0.526011	0.536492
1.13	0.547399		1.14	0.5275		1.14	0.56		1.16	0.55		1.1753	0.45		0.113757	0.523226	0.532275
1.13	0.526011		1.14	0.5188		1.15	0.56		1.16	0.54		1.18002	0.444		0.114229	0.52592	0.528041
1.14	0.523226		1.15	0.5065		1.15	0.57		1.17	0.54		1.18474	0.436		0.1147	0.517209	0.523788
1.14	0.52592		1.15	0.5133		1.16	0.56		1.17	0.54		1.18945	0.421		0.115172	0.508262	0.519516
1.15	0.517209		1.16	0.5215		1.16	0.55		1.18	0.53		1.19417	0.443		0.115644	0.520276	0.515223
1.15	0.508261		1.16	0.5112		1.17	0.52		1.18	0.54		1.19889	0.445		0.116115	0.516506	0.510915
1.16	0.520276		1.17	0.4804		1.17	0.54		1.18	0.52		1.2036	0.404		0.116587	0.499976	0.506586
1.16	0.516507		1.17	0.5022		1.18	0.54		1.19	0.52		1.20832	0.429		0.117059	0.508398	0.502239
1.17	0.499975		1.18	0.5174		1.18	0.54		1.19	0.52		1.21304	0.453		0.11753	0.51338	0.497873
1.17	0.508398		1.18	0.5219		1.18	0.53		1.2	0.52		1.21775	0.452		0.118002	0.50386	0.493489
1.18	0.513381		1.18	0.4848		1.19	0.53		1.2	0.51		1.22247	0.44		0.118474	0.492049	0.489085
1.18	0.50386		1.19	0.5106		1.19	0.52		1.21	0.5		1.22719	0.409		0.118945	0.473992	0.484664
1.18	0.492048		1.19	0.4967		1.2	0.53		1.21	0.51		1.2319	0.423		0.119417	0.492064	0.480223
1.19	0.473992		1.2	0.4825		1.2	0.52		1.22	0.5		1.23662	0.411		0.119889	0.49053	0.475763
1.19	0.492064		1.2	0.487		1.21	0.52		1.22	0.5		1.24134	0.416		0.12036	0.444992	0.471286
1.2	0.490531		1.21	0.4923		1.21	0.5		1.23	0.49		1.24605	0.413		0.120832	0.467726	0.466789
1.2	0.444993		1.21	0.4861		1.22	0.51		1.23	0.48		1.25077	0.426		0.121304	0.48796	0.462274
1.21	0.467727		1.22	0.4601		1.22	0.49		1.24	0.48		1.25549	0.405		0.121775	0.484267	0.45774
1.21	0.48796		1.22	0.4622		1.23	0.49		1.24	0.46		1.2602	0.381		0.122247	0.46866	0.453187
1.22	0.484266		1.23	0.4642		1.23	0.49		1.25	0.46		1.26492	0.418		0.122719	0.433504	0.448615
1.22	0.46866		1.23	0.4405		1.24	0.48		1.25	0.47		1.26964	0.418		0.12319	0.445329	0.444028
1.23	0.433505		1.24	0.4567		1.24	0.48		1.26	0.46		1.27435	0.391		0.123662	0.42972	0.439418
1.23	0.445328		1.24	0.4625		1.25	0.48		1.26	0.45		1.27907	0.437		0.124134	0.431172	0.434792
1.24	0.429719		1.25	0.4764		1.25	0.49		1.26	0.48		1.28379	0.454		0.124605	0.425079	0.430148
1.24	0.431173		1.25	0.4387		1.26	0.47		1.27	0.47		1.2885	0.414		0.125077	0.435518	0.425484
1.25	0.42508		1.26	0.413		1.26	0.47		1.27	0.46		1.29322	0.402		0.125549	0.409784	0.420802
1.25	0.435517		1.26	0.4169		1.26	0.47		1.28	0.44		1.29794	0.424		0.12602	0.379603	0.416103
1.26	0.409784		1.26	0.4365		1.27	0.44		1.28	0.45		1.30265	0.424		0.126492	0.416812	0.411384
1.26	0.379602		1.27	0.4467		1.27	0.45		1.29	0.45		1.30737	0.406		0.126964	0.413538	0.406646
1.26	0.416812		1.27	0.4238		1.28	0.44		1.29	0.44		1.31209	0.413		0.127435	0.38197	0.401891
1.27	0.413538		1.28	0.3843		1.28	0.44		1.3	0.43		1.3168	0.376		0.127907	0.427031	0.397118
1.27	0.38197		1.28	0.381		1.29	0.43		1.3	0.43		1.32152	0.4		0.128379	0.439611	0.392326
1.28	0.427031		1.29	0.3848		1.29	0.43		1.31	0.41		1.32624	0.402		0.12885	0.39706	0.387518
1.28	0.43961		1.29	0.4234		1.3	0.44		1.31	0.41		1.33095	0.383		0.129322	0.381059	0.382689
1.29	0.39706		1.3	0.4045		1.3	0.43		1.32	0.41		1.33567	0.372		0.129794	0.400878	0.377843
1.29	0.381059		1.3	0.4184		1.31	0.42		1.32	0.41		1.34039	0.376		0.130265	0.397476	0.37298
1.3	0.400878		1.31	0.4155		1.31	0.42		1.33	0.4		1.3451	0.372		0.130737	0.376113	0.368097
1.3	0.397476		1.31	0.3951		1.32	0.43		1.33	0.4		1.34982	0.388		0.131209	0.379505	0.363196
1.31	0.376113		1.32	0.3848		1.32	0.41		1.34	0.4		1.35454	0.372		0.13168	0.336608	0.358279
1.31	0.379505		1.32	0.3379		1.33	0.42		1.34	0.4		1.35925	0.391		0.132152	0.360364	0.353343
1.32	0.336609		1.33	0.368		1.33	0.39		1.35	0.38		1.36397	0.385		0.132624	0.359211	0.348389
1.32	0.360364		1.33	0.3592		1.34	0.39		1.35	0.37		1.36869	0.372		0.133095	0.334906	0.343418
1.33	0.359211		1.34	0.3886		1.34	0.4		1.35	0.37		1.3734	0.399		0.133567	0.319568	0.338429
1.33	0.334906		1.34	0.3599		1.35	0.39		1.36	0.38		1.37812	0.381		0.134039	0.320676	0.333421
1.34	0.319568		1.35	0.3693		1.35	0.39		1.36	0.37		1.38284	0.372		0.13451	0.313076	0.328396
1.34	0.320675		1.35	0.3518		1.35	0.38		1.37	0.37		1.38755	0.377		0.134982	0.327825	0.323355
1.35	0.313076		1.35	0.3338		1.36	0.38		1.37	0.35		1.39227	0.371		0.135454	0.306961	0.318295
1.35	0.327825		1.36	0.3336		1.36	0.36		1.38	0.37		1.39699	0.392		0.135925	0.32538	0.313217
1.35	0.306961		1.36	0.3217		1.37	0.38		1.38	0.36		1.4017	0.387		0.136397	0.315635	0.308125
1.36	0.325381		1.37	0.3415		1.37	0.39		1.39	0.35		1.40642	0.359		0.136869	0.29789	0.303012
1.36	0.315634		1.37	0.3535		1.38	0.34		1.39	0.34		1.41114	0.364		0.13734	0.325754	0.297883
1.37	0.29789		1.38	0.3316		1.38	0.32		1.4	0.34		1.41585	0.369		0.137812	0.302733	0.292739
1.37	0.325753		1.38	0.3137		1.39	0.33		1.4	0.33		1.42057	0.363		0.138284	0.288462	0.287576
1.38	0.302734		1.39	0.3294		1.39	0.33		1.41	0.33		1.42529	0.39		0.138755	0.29128	0.282396
1.38	0.288462		1.39	0.3338		1.4	0.33		1.41	0.32		1.43	0.359		0.139227	0.281551	0.277199
1.39	0.29128		1.4	0.3507		1.4	0.33		1.42	0.32		1.43472	0.339		0.139699	0.302915	0.271986
1.39	0.281552		1.4	0.311		1.41	0.36		1.42	0.31		1.43944	0.366		0.14017	0.293851	0.266754
1.4	0.302916		1.41	0.2842		1.41	0.34		1.43	0.31		1.44415	0.328		0.140642	0.258479	0.261508
1.4	0.29385		1.41	0.285		1.42	0.33		1.43	0.31		1.44887	0.333		0.141114	0.262233	0.256244
1.41	0.25848		1.42	0.2405		1.42	0.31		1.43	0.3		1.45359	0.354		0.141585	0.264426	0.250964
1.41	0.262232		1.42	0.2898		1.43	0.32		1.44	0.31		1.4583	0.353		0.142057	0.255239	0.245668
1.42	0.264427		1.43	0.3163		1.43	0.29		1.44	0.3		1.46302	0.357		0.142529	0.282713	0.240355
1.42	0.255238		1.43	0.292		1.43	0.29		1.45	0.28		1.46774	0.356		0.143	0.243866	0.235026
1.43	0.282712		1.43	0.275		1.44	0.29		1.45	0.28		1.47245	0.338		0.143472	0.217194	0.229679
1.43	0.243867		1.44	0.2459		1.44	0.29		1.46	0.28		1.47717	0.363		0.143944	0.247372	0.224318
1.43	0.217193		1.44	0.2758		1.45	0.26		1.46	0.26		1.48189	0.337		0.144415	0.196422	0.218942
1.44	0.247372		1.45	0.213		1.45	0.28		1.47	0.28		1.4866	0.336		0.144887	0.20064	0.21355
1.44	0.196421		1.45	0.2661		1.46	0.26		1.47	0.26		1.49132	0.316		0.145359	0.223953	0.20814
1.45	0.200639		1.46	0.2659		1.46	0.26		1.48	0.27		1.49604	0.355		0.14583	0.219522	0.202717
1.45	0.223953		1.46	0.2244		1.47	0.28		1.48	0.25		1.50075	0.349		0.146302	0.221701	0.197281
1.46	0.219521		1.47	0.2514		1.47	0.26		1.49	0.25		1.50547	0.345		0.146774	0.218732	0.191825
1.46	0.2217		1.47	0.2517		1.48	0.3		1.49	0.23		1.51019	0.305		0.147245	0.192696	0.186357
1.47	0.218732		1.48	0.2161		1.48	0.25		1.5	0.23		1.5149	0.306		0.147717	0.22056	0.180874
1.47	0.192697		1.48	0.2404		1.49	0.24		1.5	0.24		1.51962	0.316		0.148189	0.185715	0.175373
1.48	0.22056		1.49	0.1837		1.49	0.22		1.51	0.24		1.52434	0.349		0.14866	0.181521	0.16986
1.48	0.185714		1.49	0.1945		1.5	0.22		1.51	0.24		1.52905	0.358		0.149132	0.153144	0.164332
1.49	0.18152		1.5	0.1508		1.5	0.25		1.51	0.25		1.53377	0.301		0.149604	0.200943	0.158791
1.49	0.153143		1.5	0.2234		1.51	0.25		1.52	0.24		1.53849	0.312		0.150075	0.189594	0.153232
1.5	0.200944		1.51	0.1858		1.51	0.26		1.52	0.22		1.5432	0.339		0.150547	0.182529	0.147664
1.5	0.189595		1.51	0.1494		1.51	0.26		1.53	0.23		1.54792	0.369		0.151019	0.12654	0.142076
1.51	0.182529		1.51	0.1717		1.52	0.21		1.53	0.23		1.55264	0.337		0.15149	0.124253	0.136476
1.51	0.12654		1.52	0.2011		1.52	0.19		1.54	0.19		1.55735	0.298		0.151962	0.135832	0.130867
1.51	0.124254		1.52	0.1868		1.53	0.2		1.54	0.2		1.56207	0.322		0.152434	0.176149	0.12524
1.52	0.135831		1.53	0.1689		1.53	0.18		1.55	0.2		1.56679	0.299		0.152905	0.185086	0.119599
1.52	0.17615		1.53	0.149		1.54	0.21		1.55	0.19		1.5715	0.32		0.153377	0.106572	0.11395
1.53	0.185086		1.54	0.2155		1.54	0.2		1.56	0.16		1.57622	0.285		0.153849	0.119282	0.108284
1.53	0.106573		1.54	0.2029		1.55	0.18		1.56	0.17		1.58094	0.292		0.15432	0.152765	0.102605
1.54	0.119283		1.55	0.1944		1.55	0.2		1.57	0.17		1.58565	0.28		0.154792	0.187287	0.096917
1.54	0.152765		1.55	0.1299		1.56	0.18		1.57	0.18		1.59037	0.305		0.155264	0.145004	0.091213
1.55	0.187286		1.56	0.1449		1.56	0.17		1.58	0.18		1.59509	0.309		0.155735	0.089258	0.085501
1.55	0.145003		1.56	0.1857		1.57	0.17		1.58	0.18		1.5998	0.291		0.156207	0.121041	0.079774
1.56	0.0892599		1.57	0.1377		1.57	0.18		1.59	0.16		1.60452	0.265		0.156679	0.085769	0.074037
1.56	0.121042		1.57	0.1232		1.58	0.14		1.59	0.16		1.60924	0.306		0.15715	0.112766	0.068286
1.57	0.0857699		1.58	0.1213		1.58	0.12		1.6	0.16		1.61395	0.301		0.157622	0.059086	0.062529
1.57	0.112765		1.58	0.1223		1.59	0.15		1.6	0.16		1.61867	0.256		0.158094	0.068093	0.056756
1.58	0.0590846		1.59	0.0937		1.59	0.15		1.6	0.14		1.62339	0.247		0.158565	0.046347	0.050975
1.58	0.0680934		1.59	0.0696		1.6	0.14		1.61	0.14		1.6281	0.277		0.159037	0.081884	0.045182
1.59	0.0463469		1.6	0.1511		1.6	0.13		1.61	0.12		1.63282	0.283		0.159509	0.084004	0.039382
1.59	0.0818843		1.6	0.1042		1.6	0.13		1.62	0.13		1.63754	0.285		0.15998	0.055432	0.033568
1.6	0.0840044		1.6	0.0679		1.61	0.15		1.62	0.12		1.64225	0.264		0.160452	0.012496	0.027745
1.6	0.0554307		1.61	0.0922		1.61	0.13		1.63	0.12		1.64697	0.188		0.160924	0.073091	0.021913
1.6	0.0124956		1.61	0.1507		1.62	0.12		1.63	0.11		1.65169	0.245		0.161395	0.062499	0.016072
1.61	0.0730912		1.62	0.0513		1.62	0.13		1.64	0.11		1.6564	0.3		0.161867	-0.00971	0.010224
1.61	0.0625		1.62	0.0441		1.63	0.13		1.64	0.11		1.66112	0.261		0.162339	-0.0283	0.004364
1.62	-0.00970746		1.63	0.0595		1.63	0.12		1.65	0.09		1.66584	0.293		0.16281	0.019872	-0.00151
1.62	-0.0282962		1.63	0.0134		1.64	0.13		1.65	0.1		1.67055	0.274		0.163282	0.026264	-0.00738
1.63	0.0198737		1.64	0.0528		1.64	0.11		1.66	0.07		1.67527	0.286		0.163754	0.026362	-0.01326
1.63	0.0262643		1.64	0.0678		1.65	0.06		1.66	0.08		1.67999	0.245		0.164225	-0.00935	-0.01915
1.64	0.0263637		1.65	-0.059		1.65	0.08		1.67	0.07		1.6847	0.289		0.164697	-0.16004	-0.02505
1.64	-0.00935161		1.65	0.0066		1.66	0.05		1.67	0.08		1.68942	0.242		0.165169	-0.04639	-0.03096
1.65	-0.160036		1.66	0.0571		1.66	0.11		1.68	0.07		1.69414	0.238		0.16564	0.038453	-0.03687
1.65	-0.0463854		1.66	0.0739		1.67	0.09		1.68	0.03		1.69885	0.212		0.166112	-0.02399	-0.04278
1.66	0.0384552		1.67	0.0278		1.67	0.06		1.68	0.03		1.70357	0.219		0.166584	0.024145	-0.04871
1.66	-0.0239933		1.67	0.0402		1.68	0.06		1.69	0.04		1.70829	0.24		0.167055	-0.00842	-0.05463
1.67	0.0241457		1.68	0.0067		1.68	0.06		1.69	0.05		1.713	0.234		0.167527	0.007475	-0.06057
1.67	-0.00842397		1.68	-0.001		1.68	0.05		1.7	0.03		1.71772	0.3		0.167999	-0.06179	-0.06651
1.68	0.00747466		1.68	0.0025		1.69	0.07		1.7	0.03		1.72244	0.252		0.16847	0.008153	-0.07245
1.68	-0.0617931		1.69	-0.045		1.69	0.06		1.71	0.01		1.72715	0.235		0.168942	-0.07179	-0.07839
1.68	0.00815245		1.69	0.0073		1.7	-0.02		1.71	0.01		1.73187	0.219		0.169414	-0.08179	-0.08435
1.69	-0.0717869		1.7	-0.02		1.7	-0.04		1.72	0.03		1.73659	0.225		0.169885	-0.1342	-0.0903
1.69	-0.0817915		1.7	0.0136		1.71	0.02		1.72	0.02		1.7413	0.224		0.170357	-0.12173	-0.09626
1.7	-0.1342		1.71	-0.002		1.71	0.04		1.73	0.03		1.74602	0.21		0.170829	-0.08519	-0.10222
1.7	-0.121732		1.71	-0.013		1.72	-0.02		1.73	0.04		1.75074	0.276		0.1713	-0.09766	-0.10818
1.71	-0.08519		1.72	-0.061		1.72	0.02		1.74	0.01		1.75545	0.276		0.171772	0.007184	-0.11414
1.71	-0.0976582		1.72	0.0311		1.73	-0.04		1.74	0.02		1.76017	0.23		0.172244	-0.07131	-0.12011
1.72	0.00718599		1.73	0.0163		1.73	-0.03		1.75	0.01		1.76489	0.241		0.172715	-0.10312	-0.12608
1.72	-0.0713147		1.73	-0.068		1.74	0.01		1.75	0		1.7696	0.212		0.173187	-0.13562	-0.13204
1.73	-0.103116		1.74	-0.066		1.74	0.01		1.76	-0.01		1.77432	0.219		0.173659	-0.12733	-0.13801
1.73	-0.135618		1.74	-0.05		1.75	-0.07		1.76	0		1.77904	0.191		0.17413	-0.13158	-0.14398
1.74	-0.127326		1.75	-0.108		1.75	0		1.76	-0.02		1.78375	0.228		0.174602	-0.16266	-0.14994
1.74	-0.13158		1.75	-0.103		1.76	0.02		1.77	-0.05		1.78847	0.258		0.175074	-0.04604	-0.15591
1.75	-0.162658		1.76	-0.04		1.76	-0.03		1.77	-0.05		1.79319	0.199		0.175545	-0.04717	-0.16187
1.75	-0.0460381		1.76	-0.107		1.76	-0.04		1.78	-0.05		1.7979	0.191		0.176017	-0.12848	-0.16783
1.76	-0.0471703		1.76	-0.135		1.77	-0.02		1.78	-0.06		1.80262	0.247		0.176489	-0.11069	-0.17379
1.76	-0.128478		1.77	-0.035		1.77	-0.04		1.79	-0.02		1.80734	0.209		0.17696	-0.16945	-0.17974
1.76	-0.11069		1.77	-0.088		1.78	-0.03		1.79	-0.04		1.81205	0.234		0.177432	-0.15813	-0.18569
1.77	-0.169451		1.78	-0.127		1.78	-0.04		1.8	-0.05		1.81677	0.223		0.177904	-0.21983	-0.19164
1.77	-0.158126		1.78	-0.108		1.79	-0.07		1.8	-0.06		1.82149	0.137		0.178375	-0.1452	-0.19758
1.78	-0.219827		1.79	-0.149		1.79	-0.08		1.81	-0.07		1.8262	0.216		0.178847	-0.09317	-0.20352
1.78	-0.145199		1.79	-0.081		1.8	-0.11		1.81	-0.09		1.83092	0.208		0.179319	-0.20745	-0.20945
1.79	-0.0931659		1.8	-0.039		1.8	-0.08		1.82	-0.1		1.83564	0.232		0.17979	-0.22882	-0.21538
1.79	-0.207452		1.8	-0.174		1.81	-0.09		1.82	-0.07		1.84035	0.176		0.180262	-0.1184	-0.2213
1.8	-0.22882		1.81	-0.179		1.81	-0.1		1.83	-0.07		1.84507	0.196		0.180734	-0.19361	-0.22721
1.8	-0.118398		1.81	-0.108		1.82	-0.07		1.83	-0.08		1.84979	0.222		0.181205	-0.14788	-0.23312
1.81	-0.193614		1.82	-0.104		1.82	-0.09		1.84	-0.1		1.8545	0.183		0.181677	-0.17025	-0.23902
1.81	-0.147877		1.82	-0.18		1.83	-0.1		1.84	-0.07		1.85922	0.163		0.182149	-0.3831	-0.2449
1.82	-0.170254		1.83	-0.122		1.83	-0.03		1.85	-0.1		1.86394	0.191		0.18262	-0.18874	-0.25078
1.82	-0.383103		1.83	-0.071		1.84	-0.03		1.85	-0.1		1.86865	0.221		0.183092	-0.20759	-0.25665
1.83	-0.18874		1.84	-0.111		1.84	-0.1		1.85	-0.12		1.87337	0.201		0.183564	-0.16118	-0.26251
1.83	-0.207588		1.84	-0.164		1.85	-0.13		1.86	-0.13		1.87809	0.186		0.184035	-0.28492	-0.26836
1.84	-0.161176		1.85	-0.16		1.85	-0.12		1.86	-0.14		1.8828	0.199		0.184507	-0.23937	-0.2742
1.84	-0.284924		1.85	-0.137		1.85	-0.12		1.87	-0.14		1.88752	0.156		0.184979	-0.18832	-0.28003
1.85	-0.239372		1.85	-0.307		1.86	-0.08		1.87	-0.11		1.89224	0.179		0.18545	-0.27423	-0.28584
1.85	-0.188315		1.86	-0.165		1.86	-0.1		1.88	-0.13		1.89695	0.157		0.185922	-0.32626	-0.29164
1.85	-0.27423		1.86	-0.183		1.87	-0.1		1.88	-0.17		1.90167	0.202		0.186394	-0.26004	-0.29743
1.86	-0.326261		1.87	-0.231		1.87	-0.12		1.89	-0.15		1.90639	0.199		0.186865	-0.19872	-0.3032
1.86	-0.260037		1.87	-0.157		1.88	-0.14		1.89	-0.12		1.9111	0.206		0.187337	-0.24196	-0.30896
1.87	-0.198722		1.88	-0.152		1.88	-0.21		1.9	-0.13		1.91582	0.234		0.187809	-0.27908	-0.3147
1.87	-0.241956		1.88	-0.193		1.89	-0.15		1.9	-0.13		1.92054	0.263		0.18828	-0.25168	-0.32042
1.88	-0.279083		1.89	-0.283		1.89	-0.13		1.91	-0.12		1.92525	0.138		0.188752	-0.3599	-0.32613
1.88	-0.251683		1.89	-0.34		1.9	-0.23		1.91	-0.15		1.92997	0.176		0.189224	-0.30106	-0.33182
1.89	-0.359903		1.9	-0.142		1.9	-0.16		1.92	-0.21		1.93469	0.202		0.189695	-0.35973	-0.3375
1.89	-0.301057		1.9	-0.211		1.91	-0.22		1.92	-0.16		1.9394	0.205		0.190167	-0.25198	-0.34316
1.9	-0.359727		1.91	-0.24		1.91	-0.2		1.93	-0.19		1.94412	0.194		0.190639	-0.26216	-0.34879
1.9	-0.251983		1.91	-0.271		1.92	-0.18		1.93	-0.19		1.94884	0.136		0.19111	-0.24914	-0.35441
1.91	-0.262164		1.92	-0.233		1.92	-0.25		1.93	-0.19		1.95355	0.163		0.191582	-0.19621	-0.36001
1.91	-0.249137		1.92	-0.21		1.93	-0.17		1.94	-0.21		1.95827	0.198		0.192054	-0.14766	-0.36559
1.92	-0.196208		1.93	-0.243		1.93	-0.18		1.94	-0.17		1.96299	0.148		0.192525	-0.42774	-0.37115
1.92	-0.14766		1.93	-0.314		1.93	-0.16		1.95	-0.18		1.9677	0.188		0.192997	-0.32527	-0.37668
1.93	-0.427736		1.93	-0.309		1.94	-0.18		1.95	-0.19		1.97242	0.179		0.193469	-0.26726	-0.38219
1.93	-0.325275		1.94	-0.237		1.94	-0.15		1.96	-0.23		1.97714	0.151		0.19394	-0.26383	-0.38768
1.93	-0.267258		1.94	-0.257		1.95	-0.17		1.96	-0.19		1.98185	0.089		0.194412	-0.28932	-0.39315
1.94	-0.263828		1.95	-0.278		1.95	-0.21		1.97	-0.17		1.98657	0.161		0.194884	-0.44635	-0.39859
1.94	-0.289324		1.95	-0.274		1.96	-0.22		1.97	-0.21		1.99129	0.162		0.195355	-0.37019	-0.40401
1.95	-0.446349		1.96	-0.332		1.96	-0.28		1.98	-0.24		1.996	0.144		0.195827	-0.28718	-0.40941
1.95	-0.370187		1.96	-0.459		1.97	-0.22		1.98	-0.28		2.00072	0.153		0.196299	-0.41422	-0.41477
1.96	-0.287185		1.97	-0.472		1.97	-0.34		1.99	-0.26		2.00544	0.103		0.19677	-0.31275	-0.42012
1.96	-0.414218		1.97	-0.319		1.98	-0.35		1.99	-0.22		2.01015	0.091		0.197242	-0.338	-0.42543
1.97	-0.312746		1.98	-0.346		1.98	-0.35		2	-0.24		2.01487	0.055		0.197714	-0.41412	-0.43072
1.97	-0.338		1.98	-0.464		1.99	-0.26		2	-0.25		2.01959	0.161		0.198185	-0.64534	-0.43598
1.98	-0.414123		1.99	-0.361		1.99	-0.2		2.01	-0.27		2.0243	0.11		0.198657	-0.38862	-0.44121
1.98	-0.645342		1.99	-0.269		2	-0.24		2.01	-0.29		2.02902	0.101		0.199129	-0.38762	-0.44641
1.99	-0.388624		2	-0.248		2	-0.21		2.01	-0.26		2.03374	0.089		0.1996	-0.44182	-0.45158
1.99	-0.387619		2	-0.3		2.01	-0.19		2.02	-0.27		2.03845	0.136		0.200072	-0.41885	-0.45673
2	-0.441819		2.01	-0.36		2.01	-0.26		2.02	-0.29		2.04317	0.092		0.200544	-0.59325	-0.46184
2	-0.418854		2.01	-0.294		2.01	-0.28		2.03	-0.33		2.04789	0.079		0.201015	-0.64548	-0.46692
2.01	-0.593253		2.01	-0.609		2.02	-0.27		2.03	-0.29		2.0526	0.101		0.201487	-0.86857	-0.47197
2.01	-0.645476		2.02	-0.686		2.02	-0.29		2.04	-0.3		2.05732	0.084		0.201959	-0.40504	-0.47699
2.01	-0.868572		2.02	-0.494		2.03	-0.25		2.04	-0.3		2.06204	0.121		0.20243	-0.57097	-0.48197
2.02	-0.405039		2.03	-0.379		2.03	-0.3		2.05	-0.25		2.06675	0.108		0.202902	-0.61117	-0.48692
2.02	-0.570967		2.03	-0.368		2.04	-0.31		2.05	-0.29		2.07147	0.115		0.203374	-0.66506	-0.49184
2.03	-0.611167		2.04	-0.359		2.04	-0.29		2.06	-0.27		2.07619	0.145		0.203845	-0.48607	-0.49673
2.03	-0.665055		2.04	-0.378		2.05	-0.23		2.06	-0.28		2.0809	0.135		0.204317	-0.65683	-0.50158
2.04	-0.486069		2.05	-0.345		2.05	-0.36		2.07	-0.32		2.08562	0.174		0.204789	-0.72763	-0.5064
2.04	-0.656832		2.05	-0.336		2.06	-0.41		2.07	-0.34		2.09034	0.143		0.20526	-0.62023	-0.51119
2.05	-0.727633		2.06	-0.405		2.06	-0.35		2.08	-0.29		2.09505	0.118		0.205732	-0.70292	-0.51594
2.05	-0.62023		2.06	-0.352		2.07	-0.35		2.08	-0.31		2.09977	0.072		0.206204	-0.54622	-0.52065
2.06	-0.702922		2.07	-0.202		2.07	-0.37		2.09	-0.29		2.10449	0.065		0.206675	-0.59554	-0.52533
2.06	-0.546215		2.07	-0.365		2.08	-0.37		2.09	-0.29		2.1092	0.09		0.207147	-0.57308	-0.52997
2.07	-0.595539		2.08	-0.377		2.08	-0.31		2.1	-0.35		2.11392	0.079		0.207619	-0.4741	-0.53458
2.07	-0.573084		2.08	-0.403		2.09	-0.28		2.1	-0.33		2.11864	0.059		0.20809	-0.50661	-0.53915
2.08	-0.474104		2.09	-0.434		2.09	-0.31		2.1	-0.34		2.12335	0.089		0.208562	-0.39838	-0.54368
2.08	-0.506614		2.09	-0.334		2.1	-0.29		2.11	-0.35		2.12807	0.092		0.209034	-0.48366	-0.54818
2.09	-0.398382		2.1	-0.411		2.1	-0.33		2.11	-0.32		2.13279	0.125		0.209505	-0.57141	-0.55263
2.09	-0.483659		2.1	-0.403		2.1	-0.34		2.12	-0.28		2.1375	0.115		0.209977	-0.78971	-0.55705
2.1	-0.571409		2.1	-0.469		2.11	-0.29		2.12	-0.33		2.14222	0.145		0.210449	-0.8357	-0.56143
2.1	-0.789714		2.11	-0.482		2.11	-0.5		2.13	-0.32		2.14694	0.173		0.21092	-0.69302	-0.56577
2.1	-0.835702		2.11	-0.345		2.12	-0.36		2.13	-0.35		2.15165	0.125		0.211392	-0.75189	-0.57008
2.11	-0.693024		2.12	-0.397		2.12	-0.43		2.14	-0.32		2.15637	0.086		0.211864	-0.87881	-0.57434
2.11	-0.751888		2.12	-0.556		2.13	-0.36		2.14	-0.4		2.16109	0.085		0.212335	-0.70452	-0.57857
2.12	-0.878815		2.13	-0.484		2.13	-0.35		2.15	-0.35		2.1658	0.091		0.212807	-0.6927	-0.58275
2.12	-0.704522		2.13	-0.374		2.14	-0.3		2.15	-0.43		2.17052	0.087		0.213279	-0.56102	-0.5869
2.13	-0.692699		2.14	-0.459		2.14	-0.45		2.16	-0.39		2.17524	0.087		0.21375	-0.60074	-0.59101
2.13	-0.561017		2.14	-0.479		2.15	-0.42		2.16	-0.34		2.17995	0.106		0.214222	-0.50166	-0.59508
2.14	-0.600743		2.15	-0.531		2.15	-0.39		2.17	-0.35		2.18467	0.063		0.214694	-0.42453	-0.59911
2.14	-0.501664		2.15	-0.678		2.16	-0.35		2.17	-0.35		2.18939	0.166		0.215165	-0.56768	-0.6031
2.15	-0.424532		2.16	-0.772		2.16	-0.41		2.18	-0.34		2.1941	0.087		0.215637	-0.73122	-0.60706
2.15	-0.567683		2.16	-0.414		2.17	-0.36		2.18	-0.43		2.19882	0.079		0.216109	-0.7422	-0.61097
2.16	-0.731224		2.17	-0.6		2.17	-0.32		2.18	-0.39		2.20354	0.204		0.21658	-0.70983	-0.61485
2.16	-0.742204		2.17	-0.431		2.18	-0.35		2.19	-0.38		2.20825	0.09		0.217052	-0.73484	-0.61868
2.17	-0.709825		2.18	-0.487		2.18	-0.57		2.19	-0.35		2.21297	0.115		0.217524	-0.73336	-0.62248
2.17	-0.734838		2.18	-0.362		2.18	-0.36		2.2	-0.38		2.21769	0.064		0.217995	-0.6502	-0.62624
2.18	-0.73336		2.18	-0.48		2.19	-0.35		2.2	-0.36		2.2224	0.083		0.218467	-0.87846	-0.62996
2.18	-0.650196		2.19	-0.538		2.19	-0.5		2.21	-0.4		2.22712	0.11		0.218939	-0.46024	-0.63364
2.18	-0.87846		2.19	-0.444		2.2	-0.45		2.21	-0.43		2.23184	0.091		0.21941	-0.7421	-0.63728
2.19	-0.460239		2.2	-0.497		2.2	-0.5		2.22	-0.42		2.23655	0.109		0.219882	-0.78782	-0.64088
2.19	-0.742098		2.2	-0.451		2.21	-0.56		2.22	-0.41		2.24127	0.111		0.220354	-0.3771	-0.64445
2.2	-0.787817		2.21	-0.733		2.21	-0.51		2.23	-0.39		2.24599	0.113		0.220825	-0.73167	-0.64797
2.2	-0.377101		2.21	-0.488		2.22	-0.45		2.23	-0.42		2.2507	0.043		0.221297	-0.62883	-0.65146
2.21	-0.731665		2.22	-0.622		2.22	-0.46		2.24	-0.42		2.25542	0.068		0.221769	-0.88628	-0.6549
2.21	-0.62883		2.22	-0.405		2.23	-0.68		2.24	-0.41		2.26014	0.065		0.22224	-0.77362	-0.65831
2.22	-0.886278		2.23	-0.448		2.23	-0.47		2.25	-0.41		2.26485	0.141		0.222712	-0.6541	-0.66168
2.22	-0.773621		2.23	-0.581		2.24	-0.39		2.25	-0.39		2.26957	0.136		0.223184	-0.74018	-0.66502
2.23	-0.654098		2.24	-0.677		2.24	-0.37		2.26	-0.4		2.27429	0.091		0.223655	-0.66125	-0.66832
2.23	-0.740178		2.24	-0.539		2.25	-0.41		2.26	-0.47		2.279	0.142		0.224127	-0.6554	-0.67158
2.24	-0.661249		2.25	-0.43		2.25	-0.45		2.26	-0.54		2.28372	0.053		0.224599	-0.6511	-0.6748
2.24	-0.655402		2.25	-0.488		2.26	-0.49		2.27	-0.43		2.28844	0.03		0.22507	-1.07273	-0.67799
2.25	-0.651096		2.26	-0.488		2.26	-0.44		2.27	-0.45		2.29315	0.084		0.225542	-0.87552	-0.68115
2.25	-1.07273		2.26	-0.566		2.26	-0.6		2.28	-0.46		2.29787	0.026		0.226014	-0.89713	-0.68426
2.26	-0.875523		2.26	-0.529		2.27	-0.47		2.28	-0.41		2.30259	0.103		0.226485	-0.56211	-0.68735
2.26	-0.897133		2.27	-0.701		2.27	-0.5		2.29	-0.48		2.3073	0.083		0.226957	-0.57802	-0.6904
2.26	-0.562115		2.27	-0.399		2.28	-0.55		2.29	-0.46		2.31202	0.033		0.227429	-0.75304	-0.69341
2.27	-0.578025		2.28	-0.437		2.28	-0.49		2.3	-0.5		2.31674	0.079		0.2279	-0.56395	-0.69639
2.27	-0.753038		2.28	-0.504		2.29	-0.36		2.3	-0.55		2.32145	-0.01		0.228372	-0.99495	-0.69934
2.28	-0.563946		2.29	-0.472		2.29	-0.43		2.31	-0.54		2.32617	0.019		0.228844	-1.24219	-0.70225
2.28	-0.994954		2.29	-0.915		2.3	-0.47		2.31	-0.42		2.33089	0.072		0.229315	-0.79464	-0.70513
2.29	-1.24219		2.3	-0.793		2.3	-0.49		2.32	-0.47		2.3356	0.082		0.229787	-1.31001	-0.70798
2.29	-0.794638		2.3	-0.606		2.31	-0.49		2.32	-0.49		2.34032	0.107		0.230259	-0.71241	-0.7108
2.3	-1.31001		2.31	-0.695		2.31	-0.49		2.33	-0.51		2.34504	0.09		0.23073	-0.80502	-0.71358
2.3	-0.712414		2.31	-1.352		2.32	-0.47		2.33	-0.43		2.34975	0.055		0.231202	-1.20941	-0.71633
2.31	-0.80502		2.32	-0.789		2.32	-0.61		2.34	-0.49		2.35447	0.064		0.231674	-0.8306	-0.71906
2.31	-1.20941		2.32	-0.639		2.33	-0.54		2.34	-0.56		2.35919	0.088		0.232145		-0.72175
2.32	-0.830604		2.33	-0.5		2.33	-0.37		2.35	-0.5		2.3639	0.075		0.232617	-1.46549	-0.72441
2.32			2.33	-0.49		2.34	-0.41		2.35	-0.52		2.36862	0.036		0.233089	-0.87973	-0.72704
2.33	-1.46549		2.34	-0.985		2.34	-0.47		2.35	-0.54		2.37334	0.154		0.23356	-0.82149	-0.72964
2.33	-0.879731		2.34	-0.803		2.35	-0.53		2.36	-0.57		2.37805	0.035		0.234032	-0.71019	-0.73222
2.34	-0.821488		2.35	-0.541		2.35	-0.52		2.36	-0.5		2.38277	0.068		0.234504	-0.78844	-0.73477
2.34	-0.71019		2.35	-0.572		2.35	-0.55		2.37	-0.46		2.38749	0.066		0.234975	-0.99922	-0.73729
2.35	-0.788436		2.35	-0.834		2.36	-0.5		2.37	-0.49		2.3922	0.056		0.235447	-0.93532	-0.73978
2.35	-0.999218		2.36	-0.472		2.36	-0.58		2.38	-0.48		2.39692	0.14		0.235919	-0.80319	-0.74225
2.35	-0.935316		2.36	-0.583		2.37	-0.48		2.38	-0.49		2.40164	0.111		0.23639	-0.8746	-0.74469
2.36	-0.803187		2.37	-0.999		2.37	-0.64		2.39	-0.49		2.40635	0.04		0.236862	-1.18877	-0.74711
2.36	-0.874596		2.37	-0.684		2.38	-0.5		2.39	-0.56		2.41107	0.114		0.237334	-0.56227	-0.7495
2.37	-1.18877		2.38	-0.499		2.38	-0.43		2.4	-0.52		2.41579	0.109		0.237805	-1.20909	-0.75187
2.37	-0.562265		2.38	-0.477		2.39	-0.53		2.4	-0.61		2.4205	0.084		0.238277	-0.92439	-0.75422
2.38	-1.20909		2.39	-0.413		2.39	-0.53		2.41	-0.53		2.42522	0.106		0.238749	-0.93877	-0.75654
2.38	-0.924392		2.39	-0.519		2.4	-0.58		2.41	-0.5		2.42994	0.102		0.23922	-1.0105	-0.75884
2.39	-0.938765		2.4	-0.667		2.4	-0.51		2.42	-0.52		2.43465	0.141		0.239692	-0.61281	-0.76112
2.39	-1.0105		2.4	-0.718		2.41	-0.49		2.42	-0.54		2.43937	0.059		0.240164	-0.71492	-0.76337
2.4	-0.612806		2.41	-0.599		2.41	-0.61		2.43	-0.5		2.44409	0.031		0.240635	-1.15545	-0.76561
2.4	-0.714919		2.41	-0.668		2.42	-0.61		2.43	-0.48		2.4488	0.055		0.241107	-0.70815	-0.76782
2.41	-1.15545		2.42	-0.979		2.42	-0.59		2.43	-0.53		2.45352	0.079		0.241579	-0.72829	-0.77002
2.41	-0.70815		2.42	-0.77		2.43	-0.58		2.44	-0.55		2.45824	0.05		0.24205	-0.84135	-0.7722
2.42	-0.728292		2.43	-0.886		2.43	-0.49		2.44	-0.59		2.46295	0.042		0.242522	-0.74378	-0.77435
2.42	-0.841348		2.43	-0.976		2.43	-0.99		2.45	-0.55		2.46767	0.115		0.242994	-0.76208	-0.77649
2.43	-0.743782		2.43	-0.968		2.44	-0.76		2.45	-0.5		2.47239	0.051		0.243465	-0.62353	-0.77861
2.43	-0.762076		2.44	-0.736		2.44	-0.51		2.46	-0.53		2.4771	0.02		0.243937	-1.00268	-0.78071
2.43	-0.623528		2.44	-0.5		2.45	-0.48		2.46	-0.58		2.48182	0.032		0.244409	-1.29013	-0.7828
2.44	-1.00268		2.45	-0.754		2.45	-0.47		2.47	-0.53		2.48654	0.031		0.24488	-1.03693	-0.78487
2.44	-1.29013		2.45	-0.653		2.46	-0.56		2.47	-0.56		2.49125	0.036		0.245352	-0.88233	-0.78692
2.45	-1.03693		2.46	-0.65		2.46	-0.53		2.48	-0.52		2.49597	0.08		0.245824	-1.08383	-0.78896
2.45	-0.882329		2.46	-0.485		2.47	-0.62		2.48	-0.47		2.50069	0.112		0.246295	-1.16094	-0.79099
2.46	-1.08383		2.47	-0.748		2.47	-0.67		2.49	-0.5		2.5054	0.172		0.246767	-0.72482	-0.79299
2.46	-1.16094		2.47	-0.88		2.48	-0.63		2.49	-0.54		2.51012	0.046		0.247239	-1.07535	-0.79499
2.47	-0.724823		2.48	-1.147		2.48	-0.64		2.5	-0.58		2.51484	0.03		0.24771	-1.48893	-0.79697
2.47	-1.07535		2.48	-0.944		2.49	-0.57		2.5	-0.52		2.51955	0.073		0.248182	-1.29105	-0.79894
2.48	-1.48893		2.49	-0.741		2.49	-0.51		2.51	-0.53		2.52427	0.09		0.248654	-1.30112	-0.8009
2.48	-1.29105		2.49	-0.511		2.5	-0.46		2.51	-0.53		2.52899	0		0.249125	-1.23678	-0.80284
2.49	-1.30112		2.5	-0.584		2.5	-0.6		2.51	-0.58		2.5337	0.117		0.249597	-0.89238	-0.80478
2.49	-1.23678		2.5	-0.791		2.51	-0.5		2.52	-0.58		2.53842	0.052		0.250069	-0.74631	-0.8067
2.5	-0.892382		2.51	-0.527		2.51	-0.55		2.52	-0.52		2.54314	0.06		0.25054	-0.56305	-0.80861
2.5	-0.746309		2.51	-0.979		2.51	-0.53		2.53	-0.49		2.54785	0.08		0.251012	-1.13855	-0.81052
2.51	-0.563048		2.51	-1.106		2.52	-0.52		2.53	-0.53		2.55257	0.097		0.251484	-1.32945	-0.81241
2.51	-1.13855		2.52	-0.688		2.52	-0.41		2.54	-0.56		2.55729	0.091		0.251955	-0.93829	-0.81429
2.51	-1.32945		2.52	-0.612		2.53	-0.49		2.54	-0.53		2.562	0.058		0.252427	-0.84834	-0.81617
2.52	-0.938289		2.53	-0.78		2.53	-0.54		2.55	-0.58		2.56672	0.034		0.252899		-0.81803
2.52	-0.848336		2.53	-0.762		2.54	-0.54		2.55	-0.58		2.57144	0.082		0.25337	-0.73818	-0.81989
2.53			2.54	-0.596		2.54	-0.51		2.56	-0.61		2.57615	0.08		0.253842	-1.09379	-0.82174
2.53	-0.738184		2.54	-0.686		2.55	-0.59		2.56	-0.56		2.58087	0.034		0.254314	-1.03548	-0.82358
2.54	-1.09379		2.55	-0.624		2.55	-0.48		2.57	-0.56		2.58559	0.008		0.254785	-0.91163	-0.82542
2.54	-1.03548		2.55	-0.706		2.56	-0.45		2.57	-0.57		2.5903	0.05		0.255257	-0.82682	-0.82725
2.55	-0.911635		2.56	-0.735		2.56	-0.59		2.58	-0.57		2.59502	0.065		0.255729	-0.85491	-0.82908
2.55	-0.826817		2.56	-0.529		2.57	-0.56		2.58	-0.56		2.59974	0.006		0.2562	-1.05009	-0.83089
2.56	-0.854908		2.57	-0.491		2.57	-0.51		2.59	-0.52		2.60445	0.057		0.256672	-1.28427	-0.8327
2.56	-1.05009		2.57	-0.471		2.58	-0.75		2.59	-0.56		2.60917	0.044		0.257144	-0.90832	-0.83451
2.57	-1.28427		2.58	-0.752		2.58	-0.73		2.6	-0.62		2.61389	0.037		0.257615	-0.91988	-0.83631
2.57	-0.908321		2.58	-0.74		2.59	-0.59		2.6	-0.67		2.6186	0.161		0.258087	-1.28762	-0.83811
2.58	-0.919878		2.59	-0.57		2.59	-0.72		2.6	-0.57		2.62332	0.111		0.258559	-1.89969	-0.83991
2.58	-1.28762		2.59	-0.501		2.6	-0.71		2.61	-0.59		2.62804	0.053		0.25903	-1.12564	-0.8417
2.59	-1.89969		2.6	-0.654		2.6	-0.62		2.61	-0.55		2.63275	0.045		0.259502	-1.01661	-0.84348
2.59	-1.12564		2.6	-0.571		2.6	-0.59		2.62	-0.54		2.63747	0.079		0.259974	-2.0464	-0.84527
2.6	-1.01661		2.6	-0.733		2.61	-0.8		2.62	-0.49		2.64219	0.122		0.260445	-1.07668	-0.84705
2.6	-2.0464		2.61	-1.436		2.61	-0.56		2.63	-0.56		2.6469	0.113		0.260917	-1.18896	-0.84883
2.6	-1.07668		2.61	-1.019		2.62	-0.72		2.63	-0.61		2.65162	0.0004		0.261389	-1.26567	-0.85061
2.61	-1.18896		2.62	-0.715		2.62	-0.52		2.64	-0.61		2.65634	0.038		0.26186	-0.62894	-0.85238
2.61	-1.26567		2.62	-0.777		2.63	-0.53		2.64	-0.59		2.66105	0.114		0.262332	-0.79117	-0.85416
2.62	-0.62894		2.63	-1.257		2.63	-0.51		2.65	-0.56		2.66577	0.015		0.262804	-1.11314	-0.85593
2.62	-0.79117		2.63	-0.549		2.64	-0.5		2.65	-0.56		2.67049	0.084		0.263275	-1.18919	-0.8577
2.63	-1.11315		2.64	-0.809		2.64	-0.68		2.66	-0.61		2.6752	0.058		0.263747	-0.94621	-0.85947
2.63	-1.18919		2.64	-0.65		2.65	-0.62		2.66	-0.54		2.67992	0.079		0.264219	-0.75631	-0.86124
2.64	-0.946216		2.65	-0.729		2.65	-0.61		2.67	-0.61		2.68464	0.172		0.26469	-0.79281	-0.86301
2.64	-0.756312		2.65	-0.733		2.66	-0.59		2.67	-0.57		2.68935	0.095		0.265162		-0.86478
2.65	-0.79281		2.66	-0.877		2.66	-0.54		2.68	-0.55		2.69407	0		0.265634	-1.27333	-0.86654
2.65	-3.21113		2.66	-0.929		2.67	-0.57		2.68	-0.58		2.69879	0.051		0.266105	-0.79292	-0.86831
2.66	-1.27333		2.67	-0.747		2.67	-0.54		2.68	-0.67		2.7035	-0.02		0.266577	-1.67418	-0.87008
2.66	-0.792921		2.67	-0.662		2.68	-0.67		2.69	-0.67		2.70822	0		0.267049	-0.92818	-0.87185
2.67	-1.67418		2.68	-0.728		2.68	-0.66		2.69	-0.59		2.71294	0.079		0.26752	-1.09002	-0.87362
2.67	-0.928176		2.68	-0.801		2.68	-0.55		2.7	-0.51		2.71765	0.074		0.267992	-0.95698	-0.87538
2.68	-1.09002		2.68	-0.922		2.69	-0.74		2.7	-0.58		2.72237	0.04		0.268464	-0.62313	-0.87716
2.68	-0.956983		2.69	-0.765		2.69	-0.6		2.71	-0.64		2.72709	0.079		0.268935	-0.88174	-0.87893
2.68	-0.623128		2.69	-0.725		2.7	-0.69		2.71	-0.58		2.7318	0.102		0.269407		-0.8807
2.69	-0.881735		2.7	-0.482		2.7	-0.62		2.72	-0.53		2.73652	0.009		0.269879	-1.15118	-0.88248
2.69			2.7	-0.651		2.71	-0.72		2.72	-0.58		2.74124	0.08		0.27035		-0.88425
2.7	-1.15118		2.71	-0.601		2.71	-0.7		2.73	-0.62		2.74595	0.117		0.270822		-0.88603
2.7			2.71	-0.524		2.72	-0.53		2.73	-0.7		2.75067	0.102		0.271294	-0.97066	-0.88781
2.71			2.72	-0.534		2.72	-0.53		2.74	-0.63		2.75539	0.083		0.271765	-0.99786	-0.88959
2.71	-0.970657		2.72	-0.665		2.73	-0.57		2.74	-0.59		2.7601	-0.01		0.272237	-1.2728	-0.89138
2.72	-0.997854		2.73	-0.925		2.73	-0.82		2.75	-0.64		2.76482	-0.01		0.272709	-0.97382	-0.89316
2.72	-1.2728		2.73	-1.103		2.74	-0.67		2.75	-0.62		2.76954	0.106		0.27318	-0.86628	-0.89495
2.73	-0.973821		2.74	-0.91		2.74	-0.43		2.76	-0.61		2.77425	0.041		0.273652	-1.92123	-0.89674
2.73	-0.866276		2.74	-0.576		2.75	-0.75		2.76	-0.64		2.77897	0.029		0.274124	-0.97124	-0.89853
2.74	-1.92123		2.75	-0.772		2.75	-0.62		2.76	-0.61		2.78369	0.003		0.274595	-0.80869	-0.90033
2.74	-0.971239		2.75	-0.817		2.76	-0.62		2.77	-0.67		2.7884	0.086		0.275067	-0.87068	-0.90213
2.75	-0.808695		2.76	-0.625		2.76	-0.48		2.77	-0.61		2.79312	0.074		0.275539	-0.95977	-0.90392
2.75	-0.870679		2.76	-1.109		2.76	-0.61		2.78	-0.6		2.79784	0.026		0.27601		-0.90572
2.76	-0.959772		2.76	-0.796		2.77	-0.64		2.78	-0.57		2.80255	0.04		0.276482		-0.90753
2.76			2.77	-0.787		2.77	-0.63		2.79	-0.56		2.80727	-0.02		0.276954	-0.861	-0.90934
2.76			2.77	-0.922		2.78	-0.58		2.79	-0.56		2.81199	0.013		0.277425	-1.27569	-0.91114
2.77	-0.861001		2.78	-0.714		2.78	-0.61		2.8	-0.53		2.8167	0.02		0.277897	-1.42932	-0.91295
2.77	-1.27569		2.78	-0.767		2.79	-0.67		2.8	-0.53		2.82142	0.07		0.278369	-2.35952	-0.91477
2.78	-1.42932		2.79	-0.786		2.79	-0.57		2.81	-0.64		2.82614	0.09		0.27884	-0.95534	-0.91659
2.78	-2.35952		2.79	-0.746		2.8	-0.65		2.81	-0.69		2.83085	-0.01		0.279312	-1.02553	-0.9184
2.79	-0.955338		2.8	-0.755		2.8	-0.82		2.82	-0.71		2.83557	-0.05		0.279784	-1.47809	-0.92023
2.79	-1.02553		2.8	-0.708		2.81	-0.57		2.82	-0.64		2.84029	-0.01		0.280255	-1.29705	-0.92205
2.8	-1.47809		2.81	-0.815		2.81	-0.57		2.83	-0.57		2.845	0.095		0.280727		-0.92388
2.8	-1.29705		2.81	-0.583		2.82	-0.6		2.83	-0.58		2.84972	0.021		0.281199	-1.77637	-0.92571
2.81			2.82	-0.62		2.82	-0.82		2.84	-0.55		2.85444	-0.07		0.28167	-1.59481	-0.92754
2.81	-1.77637		2.82	-0.64		2.83	-0.64		2.84	-0.57		2.85915	0.004		0.282142	-1.05612	-0.92938
2.82	-1.59481		2.83	-0.726		2.83	-0.66		2.85	-0.56		2.86387	-0.03		0.282614	-0.94946	-0.93121
2.82	-1.05612		2.83	-0.748		2.84	-0.7		2.85	-0.59		2.86859	-0.05		0.283085		-0.93306
2.83	-0.949463		2.84	-0.73		2.84	-0.56		2.85	-0.66		2.8733	0.007		0.283557		-0.93489
2.83			2.84	-0.928		2.85	-0.51		2.86	-0.58		2.87802	0.012		0.284029		-0.93674
2.84			2.85	-0.671		2.85	-0.72		2.86	-0.57		2.88274	0.048		0.2845	-0.93081	-0.93859
2.84			2.85	-0.914		2.85	-0.57		2.87	-0.58		2.88745	0.102		0.284972	-1.58453	-0.94044
2.85	-0.930808		2.85	-0.917		2.86	-0.58		2.87	-0.6		2.89217	0.135		0.285444		-0.94229
2.85	-1.58453		2.86	-0.842		2.86	-0.92		2.88	-0.61		2.89689	0.082		0.285915	-2.33189	-0.94414
2.85			2.86	-0.699		2.87	-0.58		2.88	-0.58		2.9016	0.03		0.286387		-0.94599
2.86	-2.33189		2.87	-0.77		2.87	-0.65		2.89	-0.56		2.90632	0.053		0.286859		-0.94785
2.86			2.87	-0.944		2.88	-0.71		2.89	-0.64		2.91104	0.082		0.28733	-2.09998	-0.94971
2.87			2.88	-0.833		2.88	-0.51		2.9	-0.57		2.91575	0.022		0.287802	-1.84759	-0.95157
2.87	-2.09998		2.88	-0.809		2.89	-0.6		2.9	-0.57		2.92047	0.042		0.288274	-1.23944	-0.95343
2.88	-1.84759		2.89	-0.862		2.89	-0.68		2.91	-0.65		2.92519	-0.07		0.288745	-0.91296	-0.95529
2.88	-1.23944		2.89	-0.835		2.9	-0.58		2.91	-0.55		2.9299	-0.05		0.289217	-0.79234	-0.95715
2.89	-0.912963		2.9	-0.92		2.9	-0.6		2.92	-0.6		2.93462	-0.01		0.289689	-1.01262	-0.95901
2.89	-0.792345		2.9	-0.678		2.91	-0.82		2.92	-0.59		2.93934	0.002		0.29016	-1.45446	-0.96088
2.9	-1.01262		2.91	-1.195		2.91	-0.66		2.93	-0.72		2.94405	-0.01		0.290632	-1.20088	-0.96274
2.9	-1.45446		2.91	-0.956		2.92	-0.57		2.93	-0.71		2.94877	0.054		0.291104	-1.01246	-0.96461
2.91	-1.20088		2.92	-0.708		2.92	-0.7		2.93	-0.61		2.95349	0.162		0.291575	-1.58805	-0.96648
2.91	-1.01246		2.92	-1.219		2.93	-0.69		2.94	-0.61		2.9582	0.065		0.292047	-1.31056	-0.96835
2.92	-1.58805		2.93	-0.769		2.93	-0.85		2.94	-0.58		2.96292	0.107		0.292519		-0.97022
2.92	-1.31056		2.93	-0.691		2.93	-0.77		2.95	-0.59		2.96764	0.011		0.29299		-0.97209
2.93			2.93	-1.075		2.94	-0.66		2.95	-0.55		2.97235	0.035		0.293462		-0.97396
2.93			2.94	-0.676		2.94	-0.55		2.96	-0.63		2.97707	0.16		0.293934	-2.55408	-0.97583
2.93			2.94	-0.71		2.95	-0.53		2.96	-0.66		2.98179	0.037		0.294405		-0.9777
2.94	-2.55409		2.95	-0.769		2.95	-0.62		2.97	-0.61		2.9865	0.062		0.294877	-1.20975	-0.97956
2.94			2.95	-0.92		2.96	-0.67		2.97	-0.6		2.99122	0.091		0.295349	-0.73054	-0.98143
2.95	-1.20975		2.96	-0.709		2.96	-0.56		2.98	-0.62		2.99594	0.022		0.29582	-1.1299	-0.9833
2.95	-0.730536		2.96	-0.659		2.97	-0.61		2.98	-0.67		3.00065	0.021		0.296292	-0.91305	-0.98516
2.96	-1.1299		2.97	-0.663		2.97	-0.53		2.99	-0.59		3.00537	-0.02		0.296764	-1.90118	-0.98703
2.96	-0.913049		2.97	-0.836		2.98	-0.64		2.99	-0.51		3.01009	0.137		0.297235	-1.40652	-0.98889
2.97	-1.90118		2.98	-0.686		2.98	-0.63		3	-0.58		3.0148	0.14		0.297707	-0.74478	-0.99076
2.97	-1.40652		2.98	-0.5		2.99	-0.68		3	-0.57		3.01952	0.069		0.298179	-1.38642	-0.99262
2.98	-0.744783		2.99	-0.707		2.99	-0.69		3.01	-0.64		3.02424	0.118		0.29865	-1.1578	-0.99448
2.98	-1.38642		2.99	-0.62		3	-0.72					3.02895	0.163		0.299122	-0.99469	-0.99633
2.99	-1.1578		3	-0.962		3	-0.73					3.03367	0.137		0.299594	-1.60808	-0.99819
2.99	-0.99469		3	-0.924		3.01	-0.65					3.03839	0.145		0.300065	-1.63778	-1.00004
3	-1.60808		3.01	-0.653								3.0431	0.06		0.300537		-1.00189
3	-1.63777											3.04782	0.01		0.301009	-0.82045	-1.00374
3.01												3.05254	0.125		0.30148	-0.81152	-1.00558
												3.05725	0.14		0.301952	-1.1235	-1.00742
												3.06197	0.056		0.302424	-0.88794	-1.00926
												3.06669	0.026		0.302895	-0.74928	-1.0111
												3.0714	0.185		0.303367	-0.82596	-1.01293
												3.07612	0.078		0.303839	-0.80395	-1.01476
												3.08084	0		0.30431	-1.1912	-1.01658
												3.08555	0.119		0.304782	-1.97245	-1.0184
												3.09027	0.127		0.305254	-0.87308	-1.02021
												3.09499	0.076		0.305725	-0.82601	-1.02202
												3.0997	0.078		0.306197	-1.2258	-1.02383
												3.10442	0.086		0.306669	-1.55215	-1.02563
												3.10914	0.009		0.30714	-0.70854	-1.02742
												3.11385	-0.07		0.307612	-1.08133	-1.02921
												3.11857	0.047		0.308084		-1.031
												3.12329	0.048		0.308555	-0.90241	-1.03278
												3.128	0.03		0.309027	-0.87612	-1.03455
												3.13272	-0.01		0.309499	-1.09835	-1.03631
												3.13744	0.052		0.30997	-1.08879	-1.03807
												3.14215	0.033		0.310442	-1.04914	-1.03982
												3.14687	0.07		0.310914	-2.02455	-1.04157
												3.15159	0.176		0.311385		-1.04331
												3.1563	0.038		0.311857	-1.31486	-1.04504
												3.16102	0.06		0.312329	-1.30458	-1.04676
												3.16574	0.015		0.3128	-1.5063	-1.04848
												3.17045	0.085		0.313272		-1.05018
												3.17517	0.047		0.313744	-1.28117	-1.05188
												3.17989	0.104		0.314215	-1.47956	-1.05358
												3.1846	0.039		0.314687	-1.14914	-1.05526
												3.18932	0.105		0.315159	-0.75218	-1.05694
												3.19404	-0.05		0.31563	-1.41919	-1.0586
												3.19875	0.035		0.316102	-1.22123	-1.06026
												3.20347	0.09		0.316574	-1.83227	-1.06191
												3.20819	0.069		0.317045	-1.07427	-1.06355
												3.2129	0.042		0.317517	-1.33296	-1.06517
												3.21762	0.158		0.317989	-0.98867	-1.06679
												3.22234	0.134		0.31846	-1.41622	-1.0684
												3.22705	0.162		0.318932	-0.985	-1.07
												3.23177	0.051		0.319404		-1.07159
												3.23649	0.058		0.319875	-1.46241	-1.07317
												3.2412	0.041		0.320347	-1.05523	-1.07474
												3.24592	0.113		0.320819	-1.17361	-1.0763
												3.25064	0.032		0.32129	-1.38909	-1.07784
												3.25535	0.105		0.321762	-0.8153	-1.07938
												3.26007	0.08		0.322234	-0.89066	-1.08091
												3.26479	0.18		0.322705	-0.80731	-1.08242
												3.2695	0.12		0.323177	-1.31361	-1.08392
												3.27422	0.15		0.323649	-1.25305	-1.08541
												3.27894	0.085		0.32412	-1.40672	-1.08689
												3.28365	0.111		0.324592	-0.96927	-1.08836
												3.28837	0.07		0.325064	-1.5232	-1.08981
												3.29309	-0.04		0.325535	-1.00197	-1.09126
												3.2978	-0.04		0.326007	-1.12175	-1.09269
												3.30252	0.043		0.326479	-0.77261	-1.09411
												3.30724	0.077		0.32695	-0.94942	-1.09552
												3.31195	0.121		0.327422	-0.85483	-1.09691
												3.31667	0.034		0.327894	-1.10407	-1.0983
												3.32139	0.016		0.328365	-0.98714	-1.09967
												3.3261	0.079		0.328837	-1.18702	-1.10102
												3.33082	-0.05		0.329309		-1.10237
												3.33554	0.077		0.32978		-1.1037
												3.34025	0.084		0.330252	-1.4066	-1.10502
												3.34497	0.007		0.330724	-1.15246	-1.10632
												3.34969	-0.01		0.331195	-0.95636	-1.10762
												3.3544	0.12		0.331667	-1.50496	-1.10889
												3.35912	0.074		0.332139	-1.84797	-1.11016
												3.36384	0.087		0.33261	-1.14681	-1.11141
												3.36855	0.054		0.333082		-1.11265
												3.37327	-0.11		0.333554	-1.16015	-1.11388
												3.37799	-0.01		0.334025	-1.12418	-1.11509
												3.3827	0.023		0.334497	-2.18731	-1.11629
												3.38742	0.074		0.334969		-1.11748
												3.39214	0.048		0.33544	-0.97298	-1.11865
												3.39685	0.059		0.335912	-1.18567	-1.11981
												3.40157	-0.02		0.336384	-1.11292	-1.12096
												3.40629	-0.02		0.336855	-1.32358	-1.1221
												3.411	-0.09		0.337327		-1.12322
												3.41572	0.126		0.337799		-1.12432
												3.42044	0.157		0.33827	-1.69625	-1.12542
												3.42515	0.056		0.338742	-1.18943	-1.1265
												3.42987	0.146		0.339214	-1.37967	-1.12757
												3.43459	0.058		0.339685	-1.29062	-1.12862
												3.4393	0.014		0.340157		-1.12966
												3.44402	-0.02		0.340629		-1.13069
												3.44874	0.02		0.3411		-1.13171
												3.45345	0.244		0.341572	-0.96734	-1.13271
												3.45817	0.007		0.342044	-0.8724	-1.1337
												3.46289	0.046		0.342515	-1.31872	-1.13467
												3.4676	0.031		0.342987	-0.90578	-1.13563
												3.47232	-0.06		0.343459	-1.30794	-1.13658
												3.47704	-0.02		0.34393	-1.93669	-1.13752
												3.48175	-0.06		0.344402		-1.13845
												3.48647	0.097		0.344874	-1.78063	-1.13936
												3.49119	0.158		0.345345	-0.68971	-1.14026
												3.4959	0.134		0.345817	-2.21916	-1.14115
												3.50062	0.203		0.346289	-1.41523	-1.14202
												3.50534	0.07		0.34676	-1.58269	-1.14289
												3.51005	0.206		0.347232		-1.14374
												3.51477	0.166		0.347704		-1.14458
												3.51949	0.091		0.348175		-1.14541
												3.5242	0.093		0.348647	-1.09985	-1.14622
												3.52892	0.022		0.349119	-0.88791	-1.14703
												3.53364	0.016		0.34959	-0.9586	-1.14782
												3.53835	0.101		0.350062	-0.78136	-1.1486
												3.54307	0.169		0.350534	-1.24266	-1.14937
												3.54779	0.221		0.351005	-0.77668	-1.15013
												3.5525	0.054		0.351477	-0.87283	-1.15088
												3.55722	0.181		0.351949	-1.13158	-1.15162
												3.56194	0.189		0.35242	-1.12767	-1.15234
												3.56665	0.084		0.352892	-1.74478	-1.15306
												3.57137	0.131		0.353364	-1.88756	-1.15376
												3.57609	0.148		0.353835	-1.09271	-1.15446
												3.5808	0.051		0.354307	-0.87032	-1.15515
												3.58552	0.044		0.354779	-0.75648	-1.15582
												3.59024	0.157		0.35525	-1.36657	-1.15649
												3.59495	0.193		0.355722	-0.84379	-1.15715
												3.59967	0.275		0.356194	-0.82587	-1.15779
												3.60439	0.352		0.356665	-1.18063	-1.15843
												3.6091	0.103		0.357137	-0.98775	-1.15906
												3.61382	0.044		0.357609	-0.93628	-1.15968
												3.61854	0.016		0.35808	-1.39659	-1.1603
												3.62325	-0.06		0.358552	-1.46369	-1.1609
												3.62797	0		0.359024	-0.91462	-1.1615
												3.63269	0.043		0.359495	-0.82517	-1.16208
												3.6374	0.069		0.359967	-0.67284	-1.16266
												3.64212	0.16		0.360439	-0.56654	-1.16324
												3.64684	-0.07		0.36091	-1.10123	-1.1638
												3.65155	0.051		0.361382	-1.47178	-1.16436
												3.65627	0.01		0.361854	-1.92343	-1.16491
												3.66099	0.042		0.362325		-1.16545
												3.6657	0.12		0.362797		-1.16599
												3.67042	-0.03		0.363269	-1.48829	-1.16652
												3.67514	0.062		0.36374	-1.28175	-1.16705
												3.67985	0.1		0.364212	-0.91959	-1.16757
												3.68457	0.193		0.364684		-1.16808
												3.68929	0.139		0.365155	-1.42138	-1.16859
												3.694	0.142		0.365627	-2.12056	-1.16909
												3.69872	0.251		0.366099	-1.50533	-1.16958
												3.70344	0.092		0.36657	-1.04795	-1.17008
												3.70815	-0.04		0.367042		-1.17056
												3.71287	-0.12		0.367514	-1.33483	-1.17104
												3.71759	0.134		0.367985	-1.13214	-1.17152
												3.7223	0.125		0.368457	-0.84735	-1.17199
												3.72702	-0.05		0.368929	-0.98991	-1.17246
												3.73174	0.133		0.3694	-0.98416	-1.17293
												3.73645	0.1		0.369872	-0.73567	-1.17339
												3.74117	0.147		0.370344	-1.17426	-1.17385
												3.74589	0.149		0.370815		-1.17431
												3.7506	0.215		0.371287		-1.17476
												3.75532	0.189		0.371759	-1.01267	-1.17521
												3.76004	0		0.37223	-1.04492	-1.17566
												3.76475	0.0006		0.372702		-1.1761
												3.76947	0.135		0.373174	-1.02074	-1.17654
												3.77419	0.275		0.373645	-1.14297	-1.17698
												3.7789	0.218		0.374117	-0.97774	-1.17742
												3.78362	0.239		0.374589	-0.97531	-1.17786
												3.78834	0.239		0.37506	-0.81646	-1.1783
												3.79305	0.053		0.375532	-0.87288	-1.17873
												3.79777	0.115		0.376004		-1.17917
												3.80249	0.245		0.376475		-1.1796
												3.8072	0.076		0.376947	-1.02377	-1.18003
												3.81192	0.309		0.377419	-0.71471	-1.18046
												3.81664	0.087		0.37789	-0.81664	-1.1809
												3.82135	0.06		0.378362	-0.77808	-1.18133
												3.82607	0.076		0.378834	-0.77832	-1.18176
												3.83079	-0.01		0.379305	-1.43474	-1.18219
												3.8355	0.07		0.379777	-1.09717	-1.18263
												3.84022	0.015		0.380249	-0.77047	-1.18306
												3.84494	0.013		0.38072	-1.28206	-1.18349
												3.84965	0.016		0.381192	-0.67177	-1.18393
												3.85437	0		0.381664	-1.22295	-1.18437
												3.85909	0.085		0.382135	-1.38806	-1.18481
												3.8638	0.196		0.382607	-1.28647	-1.18525
												3.86852	0.146		0.383079		-1.18569
												3.87324	0.141		0.38355	-1.32368	-1.18614
												3.87795	0.387		0.384022	-1.9887	-1.18658
												3.88267	0.534		0.384494	-2.04946	-1.18703
												3.88739	0.043		0.384965	-1.97877	-1.18748
												3.8921	-0.07		0.385437		-1.18794
												3.89682	-0.02		0.385909	-1.24189	-1.18839
												3.90154	0.078		0.38638	-0.88143	-1.18885
												3.90625	0.004		0.386852	-1.01214	-1.18932
												3.91097	0.011		0.387324	-1.02617	-1.18978
												3.91569	0.177		0.387795	-0.58927	-1.19026
												3.9204	0.013		0.388267	-0.45099	-1.19073
												3.92512	0.17		0.388739	-1.54685	-1.19121
												3.92984	0.404		0.38921		-1.19169
												3.93455	0.156		0.389682		-1.19217
												3.93927	0.005		0.390154	-1.29167	-1.19266
												3.94399	0.169		0.390625	-2.54551	-1.19316
												3.9487	0.067		0.391097	-2.15558	-1.19366
												3.95342	0.193		0.391569	-0.93759	-1.19416
												3.95814	0.339		0.39204	-2.08909	-1.19467
												3.96285	-0.04		0.392512	-0.95603	-1.19519
												3.96757	-0.02		0.392984	-0.58188	-1.1957
												3.97229	0.13		0.393455	-0.99796	-1.19623
												3.977	0.219		0.393927	-2.51084	-1.19676
												3.98172	0.068		0.394399	-0.96323	-1.19729
												3.98644	0.188		0.39487	-1.36828	-1.19783
												3.99115	0.303		0.395342	-0.90901	-1.19838
												3.99587	0.085		0.395814	-0.66468	-1.19893
												4.00059	0.412		0.396285		-1.19949
												4.0053	0.356		0.396757		-1.20006
												4.01002	0.09		0.397229	-1.08298	-1.20063
												4.01474	0.316		0.3977	-0.85847	-1.2012
												4.01945	0.165		0.398172	-1.36887	-1.20179
												4.02417	0.263		0.398644	-0.92689	-1.20238
												4.02889	0.068		0.399115	-0.72117	-1.20297
												4.0336	0.177		0.399587	-1.27602	-1.20357
												4.03832	0.204		0.400059	-0.58948	-1.20419
												4.04304	0.185		0.40053	-0.65377	-1.2048
												4.04775	0.121		0.401002	-1.25145	-1.20543
												4.05247	0.245		0.401474	-0.70735	-1.20606
												4.05719	0.18		0.401945	-0.98988	-1.2067
												4.0619	0.266		0.402417	-0.78986	-1.20734
												4.06662	-0.01		0.402889	-1.3777	-1.208
												4.07134	-0.06		0.40336	-0.96239	-1.20866
												4.07605	-0.1		0.403832	-0.90355	-1.20933
												4.08077	-0.02		0.404304	-0.94519	-1.21
												4.08549	0.065		0.404775	-1.13094	-1.21069
												4.0902	0.386		0.405247	-0.8258	-1.21138
												4.09492	0.066		0.405719	-0.96135	-1.21208
												4.09964	-0.27		0.40619	-0.79237	-1.21279
												4.10435	0.179		0.406662		-1.2135
												4.10907	0.499		0.407134		-1.21423
												4.11379	0.367		0.407605		-1.21496
												4.1185	-0.03		0.408077		-1.2157
												4.12322	-0.27		0.408549	-1.4077	-1.21645
												4.12794	-0.32		0.40902	-0.63737	-1.2172
												4.13265	0.029		0.409492	-1.40483	-1.21797
												4.13737	0.428		0.409964		-1.21874
												4.14209	0.291		0.410435	-0.9736	-1.21953
												4.1468	0.13		0.410907	-0.52931	-1.22032
												4.15152	0.103		0.411379	-0.66373	-1.22112
												4.15624	0.299		0.41185		-1.22193
												4.16095	0.236		0.412322		-1.22275
												4.16567	-0.01		0.412794		-1.22357
												4.17039	0.396		0.413265	-1.76609	-1.22441
												4.1751	0.612		0.413737	-0.60163	-1.22525
												4.17982	0.101		0.414209	-0.77122	-1.22611
												4.18454	-0.11		0.41468	-1.12026	-1.22697
												4.18925	0.014		0.415152	-1.22243	-1.22784
												4.19397	-0.15		0.415624	-0.76165	-1.22872
												4.19869	-0.04		0.416095	-0.86461	-1.22961
												4.2034	-0.19		0.416567		-1.23051
												4.20812	-0.06		0.417039	-0.64217	-1.23142
												4.21284	0.083		0.41751	-0.45483	-1.23233
												4.21755	0.083		0.417982	-1.23632	-1.23326
												4.22227	0.231		0.418454		-1.23419
												4.22699	-0.25		0.418925	-2.10761	-1.23514
												4.2317	0.053		0.419397		-1.23609
												4.23642	0.017		0.419869		-1.23705
												4.24114	-0.24		0.42034		-1.23802
												4.24585	0.069		0.420812		-1.23901
												4.25057	-0.17		0.421284	-1.3311	-1.24
												4.25529	0.205		0.421755	-1.32892	-1.24099
												4.26	-0.13		0.422227	-0.88712	-1.242
												4.26472	0		0.422699		-1.24302
												4.26944	-0.2		0.42317	-1.52845	-1.24405
												4.27415	0.259		0.423642	-2.02074	-1.24508
												4.27887	0.294		0.424114		-1.24613
												4.28359	0.128		0.424585	-1.4178	-1.24718
												4.2883	0.181		0.425057		-1.24825
												4.29302	0.185		0.425529	-0.94543	-1.24932
												4.29774	0.016		0.426		-1.2504
												4.30245	0.175		0.426472		-1.25149
												4.30717	0.289		0.426944		-1.25259
												4.31189	0.136		0.427415	-0.84869	-1.2537
												4.3166	0.201		0.427887	-0.79388	-1.25482
												4.32132	-0.08		0.428359	-1.15658	-1.25595
												4.32604	-0.03		0.42883	-1.00745	-1.25709
												4.33075	0.229		0.429302	-0.99951	-1.25823
												4.33547	-0.23		0.429774	-2.06461	-1.25939
												4.34019	-0.1		0.430245	-1.02335	-1.26055
												4.3449	0.141		0.430717	-0.80769	-1.26172
												4.34962	0.051		0.431189	-1.1365	-1.26291
												4.35434	-0.03		0.43166	-0.96812	-1.2641
												4.35905	-0.14		0.432132		-1.2653
												4.36377	-0.29		0.432604		-1.26651
												4.36849	-0.19		0.433075	-0.91333	-1.26772
												4.3732	0.032		0.433547		-1.26895
												4.37792	0.237		0.434019		-1.27018
												4.38264	0.275		0.43449	-1.12706	-1.27143
												4.38735	0.081		0.434962	-1.56888	-1.27268
												4.39207	-0.09		0.435434		-1.27394
												4.39679	-0.08		0.435905		-1.27521
												4.4015	0.029		0.436377		-1.27649
												4.40622	0.624		0.436849		-1.27778
												4.41094	0.759		0.43732	-1.77501	-1.27907
												4.41565	0.434		0.437792	-0.90717	-1.28037
												4.42037	0.452		0.438264	-0.84414	-1.28169
												4.42509	0.359		0.438735	-1.37582	-1.28301
												4.4298	0.592		0.439207		-1.28433
												4.43452	0.243		0.439679		-1.28567
												4.43924	0.283		0.44015	-1.82191	-1.28701
												4.44395	-0.07		0.440622	-0.49315	-1.28837
												4.44867	-0.34		0.441094	-0.40909	-1.28973
												4.45339	-0.16		0.441565	-0.65249	-1.29109
												4.4581	-0.08		0.442037	-0.63588	-1.29247
												4.46282	-0.27		0.442509	-0.73722	-1.29385
												4.46754	-0.18		0.44298	-0.52035	-1.29524
												4.47225	-0.1		0.443452	-0.90755	-1.29664
												4.47697	0.012		0.443924	-0.84279	-1.29805
												4.48169	0.043		0.444395		-1.29946
												4.4864	0.675		0.444867		-1.30088
												4.49112	0.312		0.445339		-1.30231
												4.49584	-0.16		0.44581		-1.30375
												4.50055	-0.49		0.446282		-1.30519
												4.50527	0.313		0.446754		-1.30664
												4.50999	0.448		0.447225		-1.30809
												4.5147	-0.07		0.447697	-2.22129	-1.30956
												4.51942	0.093		0.448169	-1.66994	-1.31103
												4.52414	0.38		0.44864	-0.47421	-1.3125
												4.52885	0.57		0.449112	-0.81041	-1.31399
												4.53357	0.318		0.449584		-1.31548
												4.53829	0.181		0.450055		-1.31697
												4.543	0.042		0.450527	-0.8121	-1.31847
												4.54772	-0.26		0.450999	-0.65727	-1.31998
												4.55244	0.193		0.45147		-1.32149
												4.55715	0.344		0.451942	-1.34081	-1.32301
												4.56187	0.407		0.452414	-0.73159	-1.32454
												4.56659	0.727		0.452885	-0.55629	-1.32607
												4.5713	-0.05		0.453357	-0.81071	-1.32761
												4.57602	-0.05		0.453829	-1.05518	-1.32915
												4.58074	-0.33		0.4543	-1.69366	-1.33069
												4.58545	0.162		0.454772		-1.33225
												4.59017	0.041		0.455244	-1.03122	-1.3338
												4.59489	0.067		0.455715	-0.78061	-1.33537
												4.5996	0.67		0.456187	-0.70915	-1.33693
												4.60432	0.171		0.456659	-0.45774	-1.33851
												4.60904	-0.06		0.45713		-1.34008
												4.61375	0.329		0.457602		-1.34166
												4.61847	0.547		0.458074		-1.34325
												4.62319	0.029		0.458545	-1.11409	-1.34484
												4.6279	0.309		0.459017	-1.71188	-1.34643
												4.63262	0.57		0.459489	-1.49562	-1.34803
												4.63734	-0.06		0.45996	-0.49959	-1.34963
												4.64205	0.165		0.460432	-1.09432	-1.35124
												4.64677	0.644		0.460904		-1.35284
												4.65149	0.479		0.461375	-0.81112	-1.35446
												4.6562	0.315		0.461847	-0.59106	-1.35607
												4.66092	0.197		0.462319	-1.87503	-1.35769
												4.66564	0.494		0.46279	-0.84013	-1.35931
												4.67035	1.154		0.463262	-0.57614	-1.36094
												4.67507	0.769		0.463734		-1.36256
												4.67979	-0.15		0.464205	-1.11554	-1.36419
												4.6845	-0.08		0.464677	-0.52532	-1.36582
												4.68922	0.231		0.465149	-0.65467	-1.36746
												4.69394	-0.74		0.46562	-0.83735	-1.36909
												4.69865	-0.57		0.466092	-1.04251	-1.37073
												4.70337	0.098		0.466564	-0.64422	-1.37237
												4.70809	-0.14		0.467035	-0.27636	-1.37401
												4.7128	-0.14		0.467507	-0.45387	-1.37566
												4.71752	0.163		0.467979		-1.3773
												4.72224	0.494		0.46845		-1.37895
												4.72695	-0.01		0.468922	-0.97951	-1.38059
												4.73167	0.326		0.469394		-1.38224
												4.73639	0.119		0.469865		-1.38389
												4.7411	0.205		0.470337	-1.35474	-1.38553
												4.74582	-0.79		0.470809		-1.38718
												4.75054	0.411		0.47128		-1.38883
												4.75525	0.384		0.471752	-1.13597	-1.39048
												4.75997	-0.29		0.472224	-0.65441	-1.39213
												4.76469	1.077		0.472695		-1.39378
												4.7694	-0.25		0.473167	-0.83735	-1.39542
												4.77412	0.429		0.473639	-1.27458	-1.39707
												4.77884	-0.05		0.47411	-1.0394	-1.39872
												4.78355	0.494		0.474582		-1.40036
												4.78827	-0.63		0.475054	-0.73959	-1.40201
												4.79299	-0.51		0.475525	-0.76988	-1.40365
												4.7977	0.593		0.475997		-1.40529
												4.80242	-0.31		0.476469	-0.32368	-1.40693
												4.80714	0.423		0.47694		-1.40857
												4.81185	-0.33		0.477412	-0.7251	-1.41021
												4.81657	-0.52		0.477884		-1.41184
												4.82129	0.299		0.478355	-0.66616	-1.41348
												4.826	1.209		0.478827		-1.41511
												4.83072	-0.32		0.479299		-1.41673
												4.83544	0.049		0.47977	-0.58921	-1.41836
												4.84015	1.051		0.480242		-1.41998
												4.84487	-1.19		0.480714	-0.73717	-1.4216
												4.84959	-0.73		0.481185		-1.42322
												4.8543	-0.01		0.481657		-1.42483
												4.85902	1.141		0.482129	-0.89093	-1.42644
												4.86374	-0.54		0.4826	-0.28486	-1.42805
												4.86845	-0.32		0.483072		-1.42965
												4.87317	0.852		0.483544	-1.67557	-1.43124
												4.87789	1.585		0.484015	-0.34815	-1.43284
												4.8826	1.009		0.484487		-1.43442
												4.88732	0.356		0.484959		-1.436
												4.89204	0.883		0.48543		-1.43758
												4.89675	-0.54		0.485902	-0.31596	-1.43915
												4.90147	0.322		0.486374		-1.44072
												4.90619	0.19		0.486845		-1.44228
												4.9109	-0.12		0.487317	-0.44504	-1.44383
												4.91562	0.572		0.487789	-0.17653	-1.44537
												4.92034	0.622		0.48826	-0.37335	-1.44691
												4.92505	-0.86		0.488732	-0.82614	-1.44844
												4.92977	-1.48		0.489204	-0.43279	-1.44997
												4.93449	-1.3		0.489675		-1.45148
												4.9392	1.116		0.490147	-0.87295	-1.45299
												4.94392	9.739		0.490619	-1.10193	-1.45449
															0.49109		-1.45599
															0.491562	-0.62591	-1.45747
															0.492034	-0.59032	-1.45895
															0.492505		-1.46042
															0.492977		-1.46188
															0.493449		-1.46333
															0.49392	-0.33967	-1.46478
															0.494392		-1.46622

## Sheet: Supplementary Fig. 3
Supplementary Fig. 3e
RRM1-ZnF1S-RRM2 + GGCU_12
Residue	𝞽C	% error on 𝞽C
92	5.78581	0.25042
93	6.23782	0.244451
94	7.34367	0.191779
95	10.1343	0.767085
96	12.7956	1.76857
97
98
99	21.7904	2.50386
100
101
102
103
104
105
106
107
108	18.1236	1.30412
109	20.3733	1.7277
110
111	18.1787	6.32294
112
113	21.2598	3.78833
114
115	20.9516	3.11607
116	22.0412	4.57082
117	15.7546	2.13293
118	21.6681	2.48579
119
120	19.5251	2.56494
121	16.0191	1.22081
122	16.1597	1.60811
123
124
125
126
127
128
129
130
131
132
133
134
135
136
137
138
139
140
141
142
143
144
145	21.78	6.51728
146
147
148
149
150
151
152
153	23.5237	4.34476
154
155	18.3587	2.38755
156
157
158	20.593	3.56166
159
160
161
162
163	18.8749	2.1714
164
165
166	16.4709	2.76335
167
168	16.8074	1.38909
169	18.0835	1.11619
170	16.6657	2.59626
171
172	18.2217	1.46711
173	19.7767	3.59477
174
175
176
177
178
179
180
181
182
183
184
185
186
187
188
189	17.3635	6.8409
190	18.4028	4.33376
191
192
193
194
195
196
197
198
199
200	17.5645	1.72198
201
202
203
204	17.7111	3.45464
205	19.0342	1.6324
206
207	19.6985	2.428
208
209
210	14.3397	2.38255
211
212
213	8.93485	0.281188
214	7.62887	0.204713
215	6.62553	0.126932
216
217
218	5.54502	0.156888
219	5.37336	0.148944
220	4.98545	0.098747
221	4.98521	0.151562
222	4.92639	0.112955
223	5.51745	0.143756
224	5.82199	0.116821
225	6.01956	0.184816
226	7.45611	0.162116
227	8.62749	0.170144
228	10.0676	0.393225
229	12.3959	2.1373
230	18.3773	2.13756
231
232	20.1649	2.29372
233	18.9696	4.17876
234
235
236	18.3709	3.02684
237
238
239
240
241	17.0098	1.45567
242	17.0754	1.88112
243
244	17.9313	1.69116
245	18.0404	1.19459
246
247	17.7895	3.20242
248	17.622	1.6553
249	17.3913	1.47788
250	18.1732	0.998392
251
252	17.6338	1.17859
253
254	18.4412	1.91145
255	17.4681	1.01216
256	15.2822	0.95099
257	16.2758	0.809775
258
259	16.9154	2.32318
260
261
262	15.4518	2.8522
263	17.8325	2.98448
264	18.9585	1.57934
265
266
267	18.2932	1.43426
268	17.3686	1.70915
269	14.5957	1.04711
270	16.0202	1.17562
271
272	14.1207	0.673822
273	15.1153	1.14787
274
275	16.8788	2.5269
276
277
278
279	18.2214	1.74405
280	16.2072	1.3892
281	16.9193	1.60742
282	15.8672	1.55246
283
284
285
286	16.7613	0.917126
287	19.8841	4.64891
288	17.0844	1.71881
289	17.6791	1.54074
290	22.4772	2.86904
291
292	17.3696	1.9583
293	16.8843	1.01228
294	19.3197	2.24649
295	18.4798	1.5827
296
297	17.1672	1.29426
298
299
300
301	16.9397	2.81148
302	17.2633	1.59342
303	16.4875	1.43451
304
305	16.7077	1.35648
306	18.0877	0.733373
307
308
309
310
311
312	14.2549	2.39279
313	14.9066	2.66836
314
315	11.722	0.589942

## Sheet: Supplementary Fig. 8
Supplementary Fig. 8b			Supplementary Fig. 8c						Supplementary Fig. 8d			Supplementary Fig. 8e												Supplementary Fig. 8f
RRM2-CU_9 RNA titration			0.5mg/ml			1mg/ml						0.44mg/ml			0.88mg/ml			1.75mg/ml			3.5mg/ml
Residue no.	CSP		q	log(Iq)		q	log(Iq)		q	q2*Iq (arb units)		q	log(Iq)		q	log(Iq)		q	log(Iq)		q	log(Iq)		q	q2*Iq (arb units)
230	0.056352		0.012354	-0.17		0.012354	-0.16		0.00372	1.38384e-06		0.015221	-0.65		0.013783	-0.56		0.012346	-0.45		0.010908	-0.37		0.00947	0.25
231	0.08952		0.013793	-0.2		0.013793	-0.16		0.005159	2.66153e-06		0.016659	-0.68		0.015221	-0.53		0.013783	-0.44		0.012346	-0.38		0.010908	0.35
232	0.113993		0.015232	-0.2		0.015232	-0.18		0.006598	4.35336e-06		0.018097	-0.63		0.016659	-0.56		0.015221	-0.43		0.013783	-0.38		0.012346	0.34
233	0.114153		0.016671	-0.17		0.016671	-0.19		0.008037	6.45934e-06		0.019534	-0.66		0.018097	-0.59		0.016659	-0.46		0.015221	-0.4		0.013783	0.52
234	0.049964		0.01811	-0.2		0.01811	-0.22		0.009476	0.0583147		0.020972	-0.66		0.019534	-0.6		0.018097	-0.48		0.016659	-0.41		0.015221	0.69
235	0.058137		0.019549	-0.24		0.019549	-0.2		0.010915	0.0918394		0.02241	-0.65		0.020972	-0.6		0.019534	-0.47		0.018097	-0.42		0.016659	0.77
236	0.0874		0.020988	-0.22		0.020988	-0.2		0.012354	0.10459		0.023848	-0.64		0.02241	-0.59		0.020972	-0.49		0.019534	-0.43		0.018097	0.85
237	0.075519		0.022427	-0.25		0.022427	-0.21		0.013793	0.131386		0.025285	-0.71		0.023848	-0.63		0.02241	-0.5		0.020972	-0.43		0.019534	0.95
238	0.145508		0.023866	-0.19		0.023866	-0.2		0.015232	0.153025		0.026723	-0.69		0.025285	-0.58		0.023848	-0.51		0.02241	-0.43		0.020972	1.11
239	0.013698		0.025305	-0.24		0.025305	-0.21		0.016671	0.1779		0.028161	-0.68		0.026723	-0.57		0.025285	-0.51		0.023848	-0.44		0.02241	1.28
240	0		0.026744	-0.23		0.026744	-0.22		0.01811	0.198849		0.029599	-0.74		0.028161	-0.59		0.026723	-0.52		0.025285	-0.45		0.023848	1.35
241	0.032538		0.028183	-0.22		0.028183	-0.21		0.019549	0.241672		0.031037	-0.65		0.029599	-0.61		0.028161	-0.52		0.026723	-0.44		0.025285	1.7
242	0.041934		0.029622	-0.25		0.029622	-0.23		0.020988	0.280615		0.032474	-0.73		0.031037	-0.61		0.029599	-0.56		0.028161	-0.46		0.026723	1.91
243	0.035184		0.031061	-0.21		0.031061	-0.23		0.022427	0.309993		0.033912	-0.68		0.032474	-0.64		0.031037	-0.54		0.029599	-0.48		0.028161	2.03
244	0.04331		0.0325	-0.29		0.0325	-0.26		0.023866	0.361877		0.03535	-0.76		0.033912	-0.62		0.032474	-0.55		0.031037	-0.48		0.029599	2.13
245	0.011757		0.033939	-0.26		0.033939	-0.25		0.025305	0.394436		0.036788	-0.72		0.03535	-0.65		0.033912	-0.55		0.032474	-0.5		0.031037	2.36
246	0.021209		0.035379	-0.28		0.035379	-0.25		0.026744	0.434247		0.038226	-0.79		0.036788	-0.65		0.03535	-0.56		0.033912	-0.5		0.032474	2.43
247	0.00612		0.036817	-0.31		0.036817	-0.27		0.028183	0.488563		0.039663	-0.78		0.038226	-0.64		0.036788	-0.56		0.03535	-0.52		0.033912	2.78
248	0.005714		0.038257	-0.31		0.038257	-0.27		0.029622	0.514086		0.041101	-0.83		0.039663	-0.66		0.038226	-0.58		0.036788	-0.51		0.03535	2.78
249	0.017962		0.039696	-0.31		0.039696	-0.26		0.031061	0.570205		0.042539	-0.78		0.041101	-0.67		0.039663	-0.59		0.038226	-0.53		0.036788	3.01
250	0.014496		0.041135	-0.31		0.041135	-0.29		0.0325	0.583068		0.043977	-0.77		0.042539	-0.68		0.041101	-0.6		0.039663	-0.55		0.038226	3.33
251	0.015881		0.042574	-0.32		0.042574	-0.29		0.033939	0.643156		0.045414	-0.68		0.043977	-0.68		0.042539	-0.6		0.041101	-0.56		0.039663	3.42
252	0.010493		0.044013	-0.35		0.044013	-0.32		0.035379	0.700604		0.046852	-0.81		0.045414	-0.69		0.043977	-0.63		0.042539	-0.56		0.041101	3.61
253	0		0.045452	-0.35		0.045452	-0.33		0.036817	0.735434		0.04829	-0.85		0.046852	-0.71		0.045414	-0.62		0.043977	-0.58		0.042539	3.81
254	0.01092		0.046891	-0.34		0.046891	-0.32		0.038257	0.777024		0.049728	-0.78		0.04829	-0.74		0.046852	-0.62		0.045414	-0.59		0.043977	4.06
255	0.010265		0.04833	-0.36		0.04833	-0.34		0.039696	0.859171		0.051165	-0.77		0.049728	-0.75		0.04829	-0.65		0.046852	-0.6		0.045414	4.24
256	0.00987		0.049769	-0.37		0.049769	-0.36		0.041135	0.86906		0.052603	-0.78		0.051165	-0.72		0.049728	-0.66		0.04829	-0.62		0.046852	4.32
257	0.001692		0.051208	-0.41		0.051208	-0.38		0.042574	0.9278		0.054041	-0.85		0.052603	-0.75		0.051165	-0.67		0.049728	-0.63		0.04829	4.21
258	0.018907		0.052647	-0.41		0.052647	-0.39		0.044013	0.931834		0.055479	-0.84		0.054041	-0.76		0.052603	-0.69		0.051165	-0.64		0.049728	4.39
259	0.021708		0.054086	-0.39		0.054086	-0.38		0.045452	0.97469		0.056917	-0.85		0.055479	-0.75		0.054041	-0.71		0.052603	-0.66		0.051165	5.02
260	0.012729		0.055525	-0.41		0.055525	-0.42		0.046891	1.0512		0.058354	-0.85		0.056917	-0.78		0.055479	-0.69		0.054041	-0.67		0.052603	4.88
261	0.007462		0.056964	-0.43		0.056964	-0.42		0.04833	1.06388		0.059792	-0.87		0.058354	-0.81		0.056917	-0.71		0.055479	-0.68		0.054041	5.1
262	0.097113		0.058403	-0.46		0.058403	-0.43		0.049769	1.07816		0.06123	-0.97		0.059792	-0.81		0.058354	-0.73		0.056917	-0.69		0.055479	5.42
263	0.058076		0.059842	-0.45		0.059842	-0.44		0.051208	1.09364		0.062668	-0.93		0.06123	-0.8		0.059792	-0.73		0.058354	-0.72		0.056917	5.42
264	0.02179		0.061281	-0.46		0.061281	-0.46		0.052647	1.13117		0.064106	-0.9		0.062668	-0.81		0.06123	-0.76		0.059792	-0.71		0.058354	5.23
265	0.17013		0.06272	-0.48		0.06272	-0.48		0.054086	1.21444		0.065543	-0.95		0.064106	-0.83		0.062668	-0.76		0.06123	-0.74		0.059792	5.54
266	0.077846		0.064159	-0.53		0.064159	-0.49		0.055525	1.18328		0.066981	-0.91		0.065543	-0.89		0.064106	-0.79		0.062668	-0.74		0.06123	5.99
267	0.038571		0.065598	-0.51		0.065598	-0.5		0.056964	1.23594		0.068419	-0.95		0.066981	-0.85		0.065543	-0.8		0.064106	-0.76		0.062668	6.06
268	0.098456		0.067037	-0.52		0.067037	-0.51		0.058403	1.26575		0.069857	-0.94		0.068419	-0.85		0.066981	-0.78		0.065543	-0.78		0.064106	6.03
269	0.045931		0.068476	-0.5		0.068476	-0.51		0.059842	1.30523		0.071294	-1.03		0.069857	-0.89		0.068419	-0.82		0.066981	-0.8		0.065543	5.5
270	0.038274		0.069916	-0.52		0.069916	-0.54		0.061281	1.30865		0.072732	-0.97		0.071294	-0.88		0.069857	-0.84		0.068419	-0.81		0.066981	6.34
271	0.042015		0.071355	-0.52		0.071355	-0.54		0.06272	1.31461		0.07417	-1.09		0.072732	-0.9		0.071294	-0.84		0.069857	-0.82		0.068419	6.56
272	0.035868		0.072794	-0.55		0.072794	-0.55		0.064159	1.33599		0.075608	-1.01		0.07417	-0.92		0.072732	-0.86		0.071294	-0.85		0.069857	6.22
273	0.003258		0.074233	-0.6		0.074233	-0.58		0.065598	1.34792		0.077045	-1.03		0.075608	-0.98		0.07417	-0.91		0.072732	-0.86		0.071294	6.63
274	0.292169		0.075672	-0.6		0.075672	-0.6		0.067037	1.39854		0.078483	-1.05		0.077045	-0.95		0.075608	-0.9		0.07417	-0.87		0.072732	6.67
275	0.068148		0.077111	-0.59		0.077111	-0.62		0.068476	1.4504		0.079921	-1.12		0.078483	-0.99		0.077045	-0.9		0.075608	-0.89		0.07417	6.69
276	0.168219		0.07855	-0.58		0.07855	-0.61		0.069916	1.39525		0.081359	-1.13		0.079921	-1.01		0.078483	-0.93		0.077045	-0.9		0.075608	6.05
277	0.05271		0.079989	-0.63		0.079989	-0.62		0.071355	1.47361		0.082796	-1.15		0.081359	-0.99		0.079921	-0.94		0.078483	-0.91		0.077045	6.62
278	0.08336		0.081428	-0.69		0.081428	-0.66		0.072794	1.48134		0.084234	-1.24		0.082796	-1.04		0.081359	-0.97		0.079921	-0.93		0.078483	6.29
279	0.071799		0.082867	-0.69		0.082867	-0.66		0.074233	1.45669		0.085672	-1.13		0.084234	-1.04		0.082796	-0.96		0.081359	-0.96		0.079921	6.2
280	0.04941		0.084306	-0.65		0.084306	-0.65		0.075672	1.43385		0.08711	-1.12		0.085672	-1.04		0.084234	-0.96		0.082796	-0.97		0.081359	6.82
281	0.023866		0.085745	-0.71		0.085745	-0.69		0.077111	1.42624		0.088548	-1.17		0.08711	-1.05		0.085672	-1.01		0.084234	-0.98		0.082796	6.22
282	0.023332		0.087184	-0.76		0.087184	-0.7		0.07855	1.52157		0.089985	-1.29		0.088548	-1.08		0.08711	-1.01		0.085672	-0.99		0.084234	6.51
283	0.001885		0.088623	-0.72		0.088623	-0.7		0.079989	1.55248		0.091423	-1.14		0.089985	-1.12		0.088548	-1.05		0.08711	-1.02		0.085672	6.63
284	0.01157		0.090062	-0.75		0.090062	-0.75		0.081428	1.46572		0.092861	-1.08		0.091423	-1.1		0.089985	-1.05		0.088548	-1.03		0.08711	6.81
285	0.014345		0.091501	-0.7		0.091501	-0.73		0.082867	1.50214		0.094299	-1.3		0.092861	-1.08		0.091423	-1.02		0.089985	-1.07		0.088548	6.51
286	0.012681		0.09294	-0.72		0.09294	-0.72		0.084306	1.59679		0.095737	-1.18		0.094299	-1.18		0.092861	-1.09		0.091423	-1.07		0.089985	6.18
287	0.001611		0.094379	-0.77		0.094379	-0.75		0.085745	1.4945		0.097174	-1.15		0.095737	-1.12		0.094299	-1.11		0.092861	-1.09		0.091423	6.57
288	0.012014		0.095818	-0.8		0.095818	-0.77		0.087184	1.53097		0.098612	-1.27		0.097174	-1.17		0.095737	-1.12		0.094299	-1.11		0.092861	7.2
289	0.018489		0.097257	-0.78		0.097257	-0.79		0.088623	1.557		0.10005	-1.33		0.098612	-1.21		0.097174	-1.1		0.095737	-1.11		0.094299	5.86
290	0.016759		0.098696	-0.88		0.098696	-0.85		0.090062	1.44935		0.101488	-1.43		0.10005	-1.18		0.098612	-1.17		0.097174	-1.12		0.095737	6.96
291	0.012991		0.100135	-0.79		0.100135	-0.86		0.091501	1.54607		0.102925	-1.35		0.101488	-1.28		0.10005	-1.16		0.098612	-1.17		0.097174	6.4
292	0.01447		0.101574	-0.82		0.101574	-0.83		0.09294	1.62873		0.104363	-1.32		0.102925	-1.19		0.101488	-1.22		0.10005	-1.15		0.098612	5.93
293	0.018108		0.103014	-0.85		0.103014	-0.86		0.094379	1.573		0.105801	-1.34		0.104363	-1.21		0.102925	-1.18		0.101488	-1.2		0.10005	6.64
294	0.012757		0.104453	-0.93		0.104453	-0.86		0.095818	1.54459		0.107239	-1.28		0.105801	-1.26		0.104363	-1.21		0.102925	-1.18		0.101488	5.43
295	0.009228		0.105892	-0.96		0.105892	-0.87		0.097257	1.52893		0.108677	-1.28		0.107239	-1.23		0.105801	-1.26		0.104363	-1.21		0.102925	6.8
296	0.006356		0.107331	-0.89		0.107331	-0.9		0.098696	1.37413		0.110114	-1.43		0.108677	-1.31		0.107239	-1.24		0.105801	-1.24		0.104363	6.78
297	0.003869		0.10877	-0.95		0.10877	-0.9		0.100135	1.39707		0.111552	-1.28		0.110114	-1.32		0.108677	-1.24		0.107239	-1.23		0.105801	6.14
298	0.010803		0.110209	-0.98		0.110209	-0.9		0.101574	1.53081		0.11299	-1.57		0.111552	-1.28		0.110114	-1.28		0.108677	-1.27		0.107239	6.77
299	0		0.111648	-0.84		0.111648	-0.9		0.103014	1.46915		0.114428	-1.44		0.11299	-1.42		0.111552	-1.25		0.110114	-1.29		0.108677	5.84
300	0		0.113087	-1.01		0.113087	-0.97		0.104453	1.50025		0.115865	-1.51		0.114428	-1.32		0.11299	-1.38		0.111552	-1.27		0.110114	5.82
301	0.004384		0.114526	-0.99		0.114526	-0.96		0.105892	1.49613		0.117303	-1.47		0.115865	-1.45		0.114428	-1.39		0.11299	-1.31		0.111552	6.58
302	0.014492		0.115965	-0.9		0.115965	-0.96		0.107331	1.43435		0.118741	-1.59		0.117303	-1.39		0.115865	-1.38		0.114428	-1.32		0.11299	4.85
303	0.014192		0.117404	-0.99		0.117404	-0.93		0.10877	1.47818		0.120179	-1.57		0.118741	-1.47		0.117303	-1.35		0.115865	-1.4		0.114428	6.24
304	0.014422		0.118843	-0.95		0.118843	-0.93		0.110209	1.52656		0.121616	-1.5		0.120179	-1.4		0.118741	-1.42		0.117303	-1.38		0.115865	4.78
305	0.006852		0.120282	-1.04		0.120282	-1.01		0.111648	1.55159		0.123054	-1.44		0.121616	-1.43		0.120179	-1.41		0.118741	-1.39		0.117303	5.4
306	0.010408		0.121721	-1.1		0.121721	-1		0.113087	1.38166		0.124492	-1.39		0.123054	-1.6		0.121616	-1.43		0.120179	-1.42		0.118741	5.05
307	0.016778		0.12316	-1.04		0.12316	-1.05		0.114526	1.42308		0.12593	-1.48		0.124492	-1.49		0.123054	-1.4		0.121616	-1.41		0.120179	5.39
308	0.024828		0.124599	-1.03		0.124599	-1.02		0.115965	1.48669		0.127368	-1.52		0.12593	-1.5		0.124492	-1.47		0.123054	-1.42		0.121616	5.38
309	0.039463		0.126038	-1.11		0.126038	-1.02		0.117404	1.61433		0.128805	-1.46		0.127368	-1.51		0.12593	-1.48		0.124492	-1.44		0.123054	4.56
310	0.034135		0.127477	-1.12		0.127477	-1.09		0.118843	1.67464		0.130243	-1.49		0.128805	-1.51		0.127368	-1.46		0.12593	-1.47		0.124492	5.08
311	0.039465		0.128916	-1.16		0.128916	-1.07		0.120282	1.41346		0.131681	-1.65		0.130243	-1.48		0.128805	-1.42		0.127368	-1.5		0.12593	4.96
312	0.070396		0.130355	-1.02		0.130355	-1.06		0.121721	1.47834		0.133119	-1.61		0.131681	-1.59		0.130243	-1.59		0.128805	-1.51		0.127368	4.85
313	0.103408		0.131794	-1.07		0.131794	-1.09		0.12316	1.35954		0.134556	-1.69		0.133119	-1.65		0.131681	-1.51		0.130243	-1.52		0.128805	4.92
314	0.079383		0.133233	-1.21		0.133233	-1.12		0.124599	1.47616		0.135994	-1.59		0.134556	-1.6		0.133119	-1.45		0.131681	-1.55		0.130243	5.15
315	0.058179		0.134672	-1.05		0.134672	-1.08		0.126038	1.51023		0.137432	-2.07		0.135994	-1.58		0.134556	-1.52		0.133119	-1.57		0.131681	4.5
			0.136112	-1.11		0.136112	-1.1		0.127477	1.33167		0.13887	-1.69		0.137432	-1.93		0.135994	-1.67		0.134556	-1.56		0.133119	4.18
			0.137551	-1.14		0.137551	-1.19		0.128916	1.40513		0.140308	-2.48		0.13887	-1.61		0.137432	-1.54		0.135994	-1.59		0.134556	4.56
			0.13899	-1.05		0.13899	-1.13		0.130355	1.49707		0.141745	-2.27		0.140308	-1.6		0.13887	-1.62		0.137432	-1.63		0.135994	4.64
			0.140429	-1.31		0.140429	-1.28		0.131794	1.42664		0.143183	-1.89		0.141745	-1.8		0.140308	-1.64		0.13887	-1.61		0.137432	3.15
			0.141868	-1.1		0.141868	-1.17		0.133233	1.34148		0.144621	-1.45		0.143183	-1.63		0.141745	-1.63		0.140308	-1.65		0.13887	4.57
			0.143307	-1.16		0.143307	-1.21		0.134672	1.50688		0.146059	-1.67		0.144621	-1.68		0.143183	-1.65		0.141745	-1.63		0.140308	4.51
			0.144746	-1.22		0.144746	-1.22		0.136112	1.45946		0.147496	-1.8		0.146059	-1.85		0.144621	-1.72		0.143183	-1.66		0.141745	3.76
			0.146185	-1.2		0.146185	-1.1		0.137551	1.21224		0.148934	-1.8		0.147496	-1.67		0.146059	-1.67		0.144621	-1.68		0.143183	4.48
			0.147624	-1.24		0.147624	-1.25		0.13899	1.42257		0.150372	-1.57		0.148934	-1.69		0.147496	-1.64		0.146059	-1.71		0.144621	4.22
			0.149063	-1.23		0.149063	-1.3		0.140429	1.04486		0.15181	-2.19		0.150372	-1.72		0.148934	-1.74		0.147496	-1.69		0.146059	3.44
			0.150502	-1.19		0.150502	-1.23		0.141868	1.36919		0.153248	-2.2		0.15181	-1.78		0.150372	-1.69		0.148934	-1.7		0.147496	4.38
			0.151941	-1.21		0.151941	-1.24		0.143307	1.27433		0.154685	-3.53		0.153248	-1.9		0.15181	-1.85		0.150372	-1.72		0.148934	4.31
			0.15338	-1.45		0.15338	-1.26		0.144746	1.27688		0.156123	-1.91		0.154685	-1.82		0.153248	-1.74		0.15181	-1.77		0.150372	4.15
			0.154819	-1.3		0.154819	-1.3		0.146185	1.69497		0.157561	-1.53		0.156123	-1.81		0.154685	-1.81		0.153248	-1.77		0.15181	3.72
			0.156258	-1.31		0.156258	-1.32		0.147624	1.23439		0.158999	-1.62		0.157561	-1.82		0.156123	-1.83		0.154685	-1.79		0.153248	3.32
			0.157697	-1.22		0.157697	-1.32		0.149063	1.10877		0.160436	-2.02		0.158999	-1.94		0.157561	-1.72		0.156123	-1.88		0.154685	3.59
			0.159136	-1.44		0.159136	-1.44		0.150502	1.33468		0.161874	-1.93		0.160436	-1.84		0.158999	-1.85		0.157561	-1.8		0.156123	3.33
			0.160575	-1.27		0.160575	-1.33		0.151941	1.33832		0.163312	-1.78		0.161874	-1.83		0.160436	-1.89		0.158999	-1.86		0.157561	3.7
			0.162014	-1.36		0.162014	-1.34		0.15338	1.29929		0.16475	-1.75		0.163312	-2.17		0.161874	-1.75		0.160436	-1.83		0.158999	3.08
			0.163453	-1.17		0.163453	-1.31		0.154819	1.21328		0.166188	-1.92		0.16475	-1.78		0.163312	-1.72		0.161874	-1.8		0.160436	3.62
			0.164892	-1.41		0.164892	-1.32		0.156258	1.17317		0.167625	-2.37		0.166188	-2.84		0.16475	-1.95		0.163312	-1.9		0.161874	3.81
			0.166331	-1.37		0.166331	-1.36		0.157697	1.19875		0.169063	-2.27		0.167625	-2.09		0.166188	-1.9		0.16475	-1.86		0.163312	3.09
			0.16777	-1.43		0.16777	-1.4		0.159136	0.914839		0.170501	-2.28		0.169063	-2.06		0.167625	-1.89		0.166188	-1.89		0.16475	3.44
			0.16921	-1.44		0.16921	-1.44		0.160575	1.21519		0.171939	-2.2		0.170501	-1.96		0.169063	-2.08		0.167625	-1.96		0.166188	3.29
			0.170649	-1.35		0.170649	-1.42		0.162014	1.19533		0.173376	-1.92		0.171939	-1.96		0.170501	-1.92		0.169063	-1.95		0.167625	2.84
			0.172088	-1.76		0.172088	-1.48		0.163453	1.31041		0.174814	-1.87		0.173376	-1.89		0.171939	-1.87		0.170501	-2.01		0.169063	2.92
			0.173527	-1.39		0.173527	-1.54		0.164892	1.28682		0.176252	-2.15		0.174814	-1.71		0.173376	-2.29		0.171939	-2.03		0.170501	2.63
			0.174966	-1.81		0.174966	-1.42		0.166331	1.2051		0.17769			0.176252	-1.81		0.174814	-1.89		0.173376	-2.04		0.171939	2.51
			0.176405	-1.59		0.176405	-1.51		0.16777	1.12748		0.179128	-2.11		0.17769	-2.08		0.176252	-1.87		0.174814	-2.08		0.173376	2.54
			0.177844	-1.52		0.177844	-1.52		0.16921	1.03897		0.180565	-1.89		0.179128	-2.42		0.17769	-2.03		0.176252	-1.95		0.174814	2.31
			0.179283	-1.5		0.179283	-1.46		0.170649	1.11228		0.182003	-2.2		0.180565	-1.83		0.179128	-2.34		0.17769	-2.01		0.176252	3.17
			0.180722	-1.42		0.180722	-1.52		0.172088	0.970963		0.183441	-1.88		0.182003	-2.07		0.180565	-1.8		0.179128	-2.15		0.17769	2.87
			0.182161	-1.31		0.182161	-1.41		0.173527	0.860379		0.184879	-1.71		0.183441	-1.99		0.182003	-2		0.180565	-1.97		0.179128	2.1
			0.1836	-1.61		0.1836	-1.52		0.174966	1.15494		0.186316	-2.33		0.184879	-2.1		0.183441	-2.09		0.182003	-2.07		0.180565	3.22
			0.185039	-1.4		0.185039	-1.59		0.176405	0.955812		0.187754	-1.7		0.186316	-2.24		0.184879	-1.91		0.183441	-2.14		0.182003	2.6
			0.186478	-1.36		0.186478	-1.56		0.177844	0.953093		0.189192	-1.91		0.187754	-1.81		0.186316	-1.93		0.184879	-2.01		0.183441	2.25
			0.187917	-1.96		0.187917	-1.58		0.179283	1.11801		0.19063	-2.59		0.189192	-2.41		0.187754	-1.83		0.186316	-2.11		0.184879	3.09
			0.189356	-2.32		0.189356	-1.44		0.180722	0.98014		0.192067	-1.83		0.19063	-1.82		0.189192	-2.25		0.187754	-1.95		0.186316	2.5
			0.190795	-2.06		0.190795	-1.65		0.182161	1.30073		0.193505	-2.53		0.192067	-1.85		0.19063	-2.18		0.189192	-2.09		0.187754	3.63
			0.192234	-1.42		0.192234	-1.63		0.1836	1.02239		0.194943	-1.92		0.193505			0.192067	-2.2		0.19063	-2.05		0.189192	2.65
			0.193673	-1.87		0.193673	-1.49		0.185039	0.876769		0.196381	-2.06		0.194943	-1.94		0.193505	-2.28		0.192067	-2.21		0.19063	3
			0.195112	-1.53		0.195112	-1.66		0.186478	0.956912		0.197819	-2.24		0.196381	-2.12		0.194943	-1.95		0.193505	-2.17		0.192067	2.07
			0.196551	-1.56		0.196551	-1.6		0.187917	0.932611		0.199256	-1.91		0.197819	-2.09		0.196381	-2.23		0.194943	-2.16		0.193505	2.32
			0.19799	-2.02		0.19799	-1.75		0.189356	1.30515		0.200694	-1.88		0.199256			0.197819	-2.17		0.196381	-2.22		0.194943	2.44
			0.199429	-1.89		0.199429	-2.04		0.190795	0.805629		0.202132	-1.76		0.200694	-2.13		0.199256	-2.22		0.197819	-2.2		0.196381	2.14
			0.200868	-1.48		0.200868	-1.74		0.192234	0.870597		0.20357	-2.1		0.202132	-2.42		0.200694	-1.96		0.199256	-2.14		0.197819	2.27
			0.202308	-1.74		0.202308	-1.69		0.193673	1.21035		0.205007	-2.2		0.20357	-2.17		0.202132	-2.23		0.200694	-2.22		0.199256	2.66
			0.203747	-1.47		0.203747	-1.75		0.195112	0.837549		0.206445	-2.57		0.205007	-2.22		0.20357	-2.73		0.202132	-2.14		0.200694	2.26
			0.205186	-2.41		0.205186	-1.6		0.196551	0.97956		0.207883	-2.16		0.206445	-2.33		0.205007	-2.41		0.20357	-2.39		0.202132	2.74
			0.206625	-1.68		0.206625	-1.77		0.19799	0.694507		0.209321	-2.02		0.207883	-2.59		0.206445	-2.32		0.205007	-2.33		0.20357	1.56
			0.208064	-1.94		0.208064	-1.9		0.199429	0.360493		0.210759			0.209321	-2.92		0.207883	-2.15		0.206445	-2.51		0.205007	1.8
			0.209503	-1.54		0.209503	-1.74		0.200868	0.737197		0.212196	-1.79		0.210759			0.209321	-2.18		0.207883	-2.49		0.206445	1.21
			0.210942	-1.8		0.210942	-1.76		0.202308	0.844724		0.213634	-2.12		0.212196	-1.83		0.210759	-2.51		0.209321	-2.43		0.207883	1.28
			0.212381	-1.45		0.212381	-1.64		0.203747	0.734653		0.215072			0.213634			0.212196	-2.44		0.210759	-2.58		0.209321	1.49
			0.21382	-1.48		0.21382	-1.55		0.205186	1.06407		0.21651	-2.08		0.215072	-2.47		0.213634	-3		0.212196	-2.3		0.210759	1.08
			0.215259	-2		0.215259	-1.97		0.206625	0.725028		0.217947	-2.59		0.21651	-2.26		0.215072	-2.24		0.213634	-2.38		0.212196	2.07
			0.216698	-1.66		0.216698	-1.72		0.208064	0.545895		0.219385	-2.11		0.217947	-2.35		0.21651	-2.51		0.215072	-2.31		0.213634	1.73
			0.218137	-1.38		0.218137	-1.72		0.209503	0.805497		0.220823	-1.72		0.219385			0.217947	-2.03		0.21651	-2.44		0.215072	2.08
			0.219576	-2.05		0.219576	-1.63		0.210942	0.780202		0.222261	-1.66		0.220823	-2.24		0.219385	-2.76		0.217947	-2.34		0.21651	1.56
			0.221015	-1.4		0.221015	-1.78		0.212381	1.02904		0.223699			0.222261	-2.88		0.220823	-2.39		0.219385	-2.59		0.217947	1.99
			0.222454	-1.57		0.222454	-1.63		0.21382	1.29778		0.225136	-2.53		0.223699	-2.06		0.222261	-2.08		0.220823	-2.36		0.219385	1.13
			0.223893	-1.53		0.223893	-1.84		0.215259	0.493205		0.226574	-1.91		0.225136	-2.41		0.223699	-2.18		0.222261	-2.31		0.220823	1.96
			0.225332	-1.46		0.225332	-1.91		0.216698	0.8853		0.228012	-1.68		0.226574	-2.45		0.225136	-2.09		0.223699	-2.59		0.222261	2.21
			0.226771	-1.53		0.226771	-2.02		0.218137	0.897667		0.22945	-2.17		0.228012	-2.15		0.226574	-2.65		0.225136	-2.61		0.223699	1.18
			0.22821	-1.55		0.22821	-1.64		0.219576	1.13157		0.230887	-1.84		0.22945	-2.28		0.228012	-2.06		0.226574	-2.48		0.225136	1.13
			0.229649	-1.61		0.229649	-1.91		0.221015	0.80452		0.232325	-2.83		0.230887	-2.28		0.22945	-2.46		0.228012	-2.34		0.226574	1.57
			0.231088	-2.29		0.231088	-1.82		0.222454	1.15975		0.233763			0.232325	-2.44		0.230887	-2.1		0.22945	-2.25		0.228012	2.16
			0.232527	-2.2		0.232527	-1.62		0.223893	0.730717		0.235201	-1.97		0.233763			0.232325	-2.73		0.230887	-2.46		0.22945	2.72
			0.233966	-1.49		0.233966	-1.69		0.225332	0.623359		0.236639	-1.97		0.235201	-1.96		0.233763			0.232325	-2.62		0.230887	1.69
			0.235406	-1.52		0.235406	-1.78		0.226771	0.494966		0.238076	-2.07		0.236639	-2.01		0.235201	-2.14		0.233763	-2.49		0.232325	1.2
			0.236845	-2.57		0.236845	-1.82		0.22821	1.18112		0.239514			0.238076	-2.33		0.236639	-2.23		0.235201	-2.35		0.233763	1.61
			0.238284	-1.94		0.238284	-1.64		0.229649	0.64626		0.240952	-1.9		0.239514	-2.14		0.238076	-2.37		0.236639	-2.34		0.235201	2.28
			0.239723	-1.74		0.239723	-1.66		0.231088	0.809676		0.24239	-1.68		0.240952			0.239514	-2.31		0.238076	-2.51		0.236639	2.34
			0.241162	-1.95		0.241162	-1.64		0.232527	1.29181		0.243827			0.24239	-2.13		0.240952	-2.37		0.239514	-2.25		0.238076	1.62
			0.242601	-1.62		0.242601	-2.3		0.233966	1.1289		0.245265			0.243827	-2.51		0.24239	-2.31		0.240952	-3.13		0.239514	2.97
			0.24404	-1.49		0.24404	-2.32		0.235406	0.9219		0.246703			0.245265	-2.15		0.243827	-3.15		0.24239	-2.33		0.240952	0.39
			0.245479	-1.66		0.245479	-1.79		0.236845	0.847716		0.248141	-2.19		0.246703			0.245265	-2.35		0.243827	-3.02		0.24239	2.51
			0.246918	-1.77		0.246918	-2.25		0.238284	1.29383		0.249579	-1.55		0.248141	-2.07		0.246703			0.245265	-2.39		0.243827	0.52
			0.248357	-1.58		0.248357	-1.91		0.239723	1.26244		0.251016	-2.04		0.249579	-1.9		0.248141	-3.1		0.246703	-2.48		0.245265	2.27
			0.249796	-1.49		0.249796	-1.88		0.241162	1.3394		0.252454	-1.88		0.251016	-2.29		0.249579	-2.07		0.248141	-2.47		0.246703	1.86
			0.251235	-1.75		0.251235	-1.82		0.242601	0.291687		0.253892	-2.4		0.252454	-2.41		0.251016	-2.48		0.249579	-2.32		0.248141	1.9
			0.252674			0.252674	-2.37		0.24404	0.287832		0.25533	-1.98		0.253892			0.252454	-2.07		0.251016	-2.28		0.249579	2.76
			0.254113	-2.08		0.254113	-2.15		0.245479	0.976392		0.256767	-2.05		0.25533	-2.15		0.253892	-2.48		0.252454	-2.49		0.251016	3.04
			0.255552	-1.35		0.255552	-1.69		0.246918	0.339838		0.258205			0.256767	-2.16		0.25533	-2.62		0.253892	-2.69		0.252454	1.87
			0.256991	-2.1		0.256991	-1.83		0.248357	0.766759		0.259643	-2.47		0.258205			0.256767	-2.75		0.25533	-2.46		0.253892	1.2
			0.25843	-1.51		0.25843	-2.45		0.249796	0.823592		0.261081			0.259643	-2.53		0.258205			0.256767	-2.49		0.25533	2.08
			0.259869	-1.74		0.259869	-2.03		0.251235	0.966289		0.262518			0.261081	-2.05		0.259643	-2.71		0.258205	-2.56		0.256767	1.97
			0.261308	-1.55		0.261308	-1.76		0.252674	0.269997		0.263956			0.262518	-2.11		0.261081	-3		0.259643	-2.52		0.258205	1.69
			0.262747	-1.91		0.262747	-2.23		0.254113	0.4586		0.265394			0.263956			0.262518	-2.35		0.261081	-3.45		0.259643	1.89
			0.264186	-1.69		0.264186	-2.11		0.255552	1.3271		0.266832	-2.07		0.265394	-2.33		0.263956	-2.65		0.262518	-2.57		0.261081	0.22
			0.265625			0.265625	-1.7		0.256991	0.982476		0.26827			0.266832	-2.65		0.265394	-2.14		0.263956	-2.58		0.262518	1.71
			0.267064	-1.53		0.267064	-1.96		0.25843	0.236489		0.269707	-1.7		0.26827			0.266832	-2.14		0.265394	-2.5		0.263956	1.67
			0.268503	-1.84		0.268503	-1.99		0.259869	0.633382		0.271145	-2.47		0.269707	-2.01		0.26827	-2.64		0.266832	-2.59		0.265394	2.04
			0.269943	-2.67		0.269943	-1.81		0.261308	1.17991		0.272583	-2.71		0.271145	-2.61		0.269707	-2.09		0.26827	-2.46		0.266832	1.7
			0.271382	-1.72		0.271382	-1.81		0.262747	0.410971		0.274021	-2.47		0.272583	-2.74		0.271145	-2.77		0.269707	-2.38		0.26827	2.28
			0.272821	-1.82		0.272821	-1.93		0.264186	0.53595		0.275458			0.274021			0.272583	-1.96		0.271145	-2.97		0.269707	2.78
			0.27426	-2.31		0.27426			0.265625	1.40154		0.276896	-1.92		0.275458			0.274021	-2.6		0.272583	-2.78		0.271145	0.72
			0.275699	-1.62		0.275699	-1.97		0.267064	0.789762		0.278334	-2.95		0.276896	-2.36		0.275458	-3.46		0.274021			0.272583	1.13
			0.277138	-1.69		0.277138	-1.85		0.268503	0.745739		0.279772	-2.84		0.278334	-2.16		0.276896	-2.37		0.275458	-3.52		0.274021	-0.07
			0.278577	-2.15		0.278577	-2.16		0.269943	1.13814		0.28121			0.279772	-2.35		0.278334	-2.19		0.276896	-2.74		0.275458	0.21
			0.280016	-1.63		0.280016	-1.81		0.271382	1.13772		0.282647			0.28121			0.279772	-2.41		0.278334	-2.54		0.276896	1.28
			0.281455	-2.05		0.281455	-1.85		0.272821	0.871293		0.284085	-2.19		0.282647	-2.81		0.28121			0.279772	-2.76		0.278334	2.06
			0.282894	-1.88		0.282894	-1.85		0.27426	-0.179396		0.285523			0.284085	-2.29		0.282647	-2.3		0.28121	-3.22		0.279772	1.25
			0.284333	-1.44		0.284333	-1.71		0.275699	0.805173		0.286961	-2.08		0.285523	-2.76		0.284085	-2.16		0.282647	-2.49		0.28121	0.43
			0.285772	-1.68		0.285772	-1.78		0.277138	1.0782		0.288398			0.286961	-2.15		0.285523	-2.85		0.284085	-2.6		0.282647	2.36
			0.287211	-1.47		0.287211	-1.79		0.278577	0.535398		0.289836	-1.69		0.288398			0.286961	-2.14		0.285523	-2.59		0.284085	1.87
			0.28865	-1.6		0.28865	-2.61		0.280016	1.21973		0.291274	-1.88		0.289836	-2.73		0.288398			0.286961	-2.42		0.285523	1.93
			0.290089	-1.73		0.290089	-1.79		0.281455	1.13146		0.292712	-1.81		0.291274	-2.64		0.289836			0.288398	-2.5		0.286961	2.85
			0.291528	-1.62		0.291528	-1.7		0.282894	1.13153		0.29415	-1.79		0.292712	-2.48		0.291274	-2.44		0.289836	-2.51		0.288398	2.43
			0.292967	-2.03		0.292967	-1.9		0.284333	1.55983		0.295587	-2.33		0.29415	-1.98		0.292712	-2.41		0.291274	-2.71		0.289836	2.41
			0.294406	-1.91		0.294406	-2.22		0.285772	1.34234		0.297025			0.295587	-3		0.29415			0.292712	-2.17		0.291274	1.53
			0.295845	-1.49		0.295845	-2.07		0.287211	1.33857		0.298463	-2.88		0.297025	-2.93		0.295587			0.29415	-2.43		0.292712	5.33
			0.297284	-1.78		0.297284	-2		0.28865	0.205548		0.299901	-1.89		0.298463	-2.36		0.297025	-2.77		0.295587	-2.66		0.29415	2.93
			0.298723	-2.26		0.298723	-1.88		0.290089	1.35089		0.301338			0.299901	-2.49		0.298463	-2.3		0.297025	-2.52		0.295587	1.77
			0.300162	-1.82		0.300162	-1.8		0.291528	1.67784		0.302776			0.301338	-3.22		0.299901	-2.37		0.298463	-2.85		0.297025	2.43
			0.301601	-1.55		0.301601	-1.93		0.292967	1.07965		0.304214	-2.51		0.302776	-2.17		0.301338			0.299901	-3		0.298463	1.17
			0.303041	-2.02		0.303041	-1.77		0.294406	0.520743		0.305652	-2.44		0.304214	-2.3		0.302776			0.301338	-3.56		0.299901	0.83
			0.30448	-1.92		0.30448	-1.87		0.295845	0.73958		0.30709			0.305652	-3.33		0.304214	-2.12		0.302776	-2.49		0.301338	0.23
			0.305919	-1.75		0.305919	-2.15		0.297284	0.885634		0.308527	-1.99		0.30709	-2.13		0.305652	-2.12		0.304214	-2.37		0.302776	2.73
			0.307358	-1.77		0.307358	-2.84		0.298723	1.17327		0.309965	-2.59		0.308527	-2.26		0.30709			0.305652	-2.39		0.304214	3.62
			0.308797	-1.91		0.308797	-1.64		0.300162	1.43966		0.311403			0.309965			0.308527	-2.25		0.30709	-2.49		0.305652	3.46
			0.310236	-1.84		0.310236	-1.73		0.301601	1.05918		0.312841			0.311403			0.309965	-2.38		0.308527	-2.4		0.30709	2.8
			0.311675	-2.09		0.311675	-1.82		0.303041	1.5452		0.314278	-2.39		0.312841	-3.36		0.311403			0.309965	-2.59		0.308527	3.51
			0.313114	-2.1		0.313114	-2.24		0.30448	1.26129		0.315716	-2.24		0.314278	-2		0.312841			0.311403	-2.59		0.309965	2.27
			0.314553	-1.66		0.314553	-1.76		0.305919	0.658755		0.317154	-2.98		0.315716	-2.03		0.314278	-2.39		0.312841	-2.9		0.311403	2.28
			0.315992	-2		0.315992	-1.98		0.307358	0.135185		0.318592	-2.08		0.317154			0.315716			0.314278	-2.8		0.312841	1.13
			0.317431	-1.81		0.317431	-1.9		0.308797	2.16143		0.32003	-1.89		0.318592	-2.96		0.317154	-2.97		0.315716	-3.03		0.314278	1.45
			0.31887	-1.68		0.31887	-2.31		0.310236	1.79278		0.321467	-2.22		0.32003	-2.05		0.318592	-2.1		0.317154	-2.73		0.315716	0.86
			0.320309	-1.86		0.320309	-3.17		0.311675	1.4817		0.322905			0.321467			0.32003	-2.26		0.318592	-3.17		0.317154	1.73
			0.321748	-2.01		0.321748	-1.87		0.313114	0.561967		0.324343	-2.61		0.322905	-2.48		0.321467	-2.23		0.32003			0.318592	0.63
			0.323187	-2.48		0.323187	-2.05		0.314553	1.70539		0.325781	-1.93		0.324343	-2.42		0.322905	-2.82		0.321467	-2.95
			0.324626			0.324626	-1.73		0.315992	1.03486		0.327218	-2.32		0.325781	-3.52		0.324343	-2.7		0.322905	-4.44
			0.326065	-2.88		0.326065	-1.77		0.317431	1.26789		0.328656	-2.33		0.327218	-2.79		0.325781	-2.29		0.324343	-2.63
			0.327504	-1.9		0.327504	-2.06		0.31887	0.502493		0.330094			0.328656	-2.85		0.327218	-2.83		0.325781	-2.82
			0.328943	-2.98		0.328943	-2.1		0.320309	0.0695613		0.331532			0.330094	-2.33		0.328656	-2.11		0.327218	-2.24
			0.330382	-1.97		0.330382	-1.75		0.321748	1.40241		0.332969	-2.35		0.331532	-2.89		0.330094			0.328656	-3.57
			0.331821	-1.62		0.331821	-1.71		0.323187	0.924903		0.334407	-2.16		0.332969			0.331532	-2.25		0.330094
			0.33326	-1.72		0.33326	-1.71		0.324626	1.95189		0.335845	-2.22		0.334407			0.332969	-2.27		0.331532	-2.59
			0.334699	-1.48		0.334699	-1.82		0.326065	1.79306		0.337283	-1.79		0.335845	-2.59		0.334407	-2.5		0.332969	-3.16
			0.336139	-2.26		0.336139	-2.04		0.327504	0.924679		0.338721	-2.43		0.337283	-2.11		0.335845	-2.58		0.334407	-3.47
			0.337578	-1.78		0.337578	-2.3		0.328943	0.860759		0.340158	-2.11		0.338721	-3		0.337283	-2.52		0.335845	-3.37
			0.339017			0.339017			0.330382	1.92086		0.341596	-2.55		0.340158			0.338721	-3.11		0.337283	-2.3
			0.340456	-2.02		0.340456	-2.22		0.331821	2.12525		0.343034	-2.11		0.341596	-2.67		0.340158	-2.72		0.338721	-2.54
			0.341895	-2.53		0.341895	-1.9		0.33326	2.1676		0.344472			0.343034			0.341596	-2.26		0.340158	-2.69
			0.343334	-2.33		0.343334	-1.82		0.334699	1.71183		0.345909	-2.22		0.344472	-2.17		0.343034	-2.39		0.341596	-2.61
			0.344773	-1.78		0.344773	-2.16		0.336139	1.03871		0.347347	-1.91		0.345909	-2.15		0.344472	-3.18		0.343034	-2.36
			0.346212	-2.26		0.346212	-2.05		0.337578	0.569453		0.348785	-2.63		0.347347	-2.12		0.345909	-2.58		0.344472	-3.04
			0.347651	-2.64		0.347651	-2.12		0.339017	-0.315835		0.350223	-2.23		0.348785	-2.29		0.347347			0.345909	-2.81
			0.34909	-1.54		0.34909	-1.89		0.340456	0.697432		0.351661	-1.88		0.350223			0.348785			0.347347	-2.61
			0.350529	-1.88		0.350529	-2.14		0.341895	1.45858		0.353098	-1.45		0.351661	-2.09		0.350223			0.348785	-2.48
			0.351968	-1.64		0.351968	-1.88		0.343334	1.78161		0.354536			0.353098	-2.3		0.351661	-2.24		0.350223	-2.44
			0.353407	-1.74		0.353407	-1.87		0.344773	0.814011		0.355974			0.354536	-2.05		0.353098	-2.66		0.351661	-2.43
			0.354846	-3.25		0.354846	-1.68		0.346212	1.07649		0.357412	-1.85		0.355974			0.354536	-2.42		0.353098	-2.42
			0.356285	-1.94		0.356285	-1.78		0.347651	0.917337		0.358849	-1.73		0.357412			0.355974	-2.67		0.354536	-2.44
			0.357724	-1.56		0.357724	-1.82		0.34909	1.55413		0.360287	-1.99		0.358849	-2.75		0.357412	-2.84		0.355974	-2.59
			0.359163			0.359163	-2.43		0.350529	0.896709		0.361725	-2.62		0.360287			0.358849	-2.46		0.357412	-2.56
			0.360602			0.360602	-1.73		0.351968	1.63598		0.363163	-1.92		0.361725			0.360287	-2.18		0.358849	-2.77
			0.362041	-2.25		0.362041	-2.4		0.353407	1.69659		0.364601	-2.02		0.363163	-2.23		0.361725	-3.36		0.360287	-2.63
			0.36348	-2.41		0.36348	-2.04		0.354846	2.63604		0.366038	-2.45		0.364601	-2.17		0.363163	-2.33		0.361725	-3.35
			0.364919	-2.17		0.364919	-1.79		0.356285	2.11366		0.367476	-2.1		0.366038	-2.48		0.364601	-2.3		0.363163	-2.45
			0.366358			0.366358	-1.67		0.357724	1.93485		0.368914			0.367476	-2.87		0.366038			0.364601	-2.64
			0.367797	-2.04		0.367797	-1.71		0.359163	0.477938		0.370352	-2.32		0.368914	-2.65		0.367476	-2.28		0.366038	-3.72
			0.369237	-2.01		0.369237	-2.24		0.360602	2.39834		0.371789	-1.93		0.370352	-2.22		0.368914			0.367476	-2.7
			0.370676	-2.1		0.370676	-1.88		0.362041	0.52613		0.373227	-2.59		0.371789			0.370352	-2.42		0.368914	-3.47
			0.372115			0.372115	-2.2		0.36348	1.21297		0.374665			0.373227			0.371789			0.370352	-2.74
			0.373554			0.373554	-2.15		0.364919	2.16035		0.376103			0.374665	-2.57		0.373227	-2.68		0.371789	-2.55
			0.374993	-1.43		0.374993	-2.25		0.366358	2.88113		0.377541			0.376103	-2.19		0.374665	-2.9		0.373227	-2.88
			0.376432	-1.59		0.376432	-1.8		0.367797	2.61094		0.378978	-2.4		0.377541	-2.68		0.376103	-2.16		0.374665	-2.56
			0.377871	-1.81		0.377871	-1.58		0.369237	0.785431		0.380416			0.378978			0.377541	-2.43		0.376103	-2.55
			0.37931	-1.91		0.37931	-2.14		0.370676	1.81039		0.381854	-1.85		0.380416	-2.56		0.378978	-2.79		0.377541	-2.72
			0.380749	-2.25		0.380749	-2.01		0.372115	0.879005		0.383292	-2.5		0.381854	-3.23		0.380416	-3.31		0.378978	-2.61
			0.382188	-1.93		0.382188	-2.09		0.373554	0.996055		0.384729	-1.89		0.383292	-2.55		0.381854	-2.11		0.380416	-2.8
			0.383627	-2.19		0.383627	-1.63		0.374993	0.798861		0.386167	-2.51		0.384729	-2.52		0.383292	-2.63		0.381854	-2.73
			0.385066			0.385066			0.376432	2.22187		0.387605	-1.81		0.386167	-2.87		0.384729	-2.09		0.383292	-2.77
			0.386505	-1.78		0.386505	-1.88		0.377871	3.77313		0.389043	-2.54		0.387605	-3.29		0.386167	-2.92		0.384729	-2.33
			0.387944			0.387944	-1.99		0.37931	1.04296		0.390481	-1.99		0.389043	-2.75		0.387605	-2.79		0.386167	-3.45
			0.389383			0.389383	-2.31		0.380749	1.43274		0.391918	-2.68		0.390481	-2.28		0.389043	-2.86		0.387605	-2.89
			0.390822	-1.9		0.390822	-1.87		0.382188	1.19396		0.393356	-1.75		0.391918	-2.32		0.390481	-2.24		0.389043	-3.12
			0.392261	-2.52		0.392261	-2.44		0.383627	3.43612		0.394794	-1.65		0.393356	-2.23		0.391918	-2.56		0.390481	-2.37
			0.3937	-1.77		0.3937	-2.43		0.385066	-0.154355		0.396232	-2.19		0.394794	-2.6		0.393356	-2.36		0.391918	-2.38
			0.395139	-1.82		0.395139	-2.07		0.386505	1.97518		0.397669	-1.84		0.396232	-2.04		0.394794	-2.23		0.393356	-2.36
			0.396578	-1.71		0.396578	-1.86		0.387944	1.55708		0.399107	-2.13		0.397669	-2.26		0.396232	-2.27		0.394794	-2.74
			0.398017	-1.65		0.398017	-1.85		0.389383	0.740963		0.400545			0.399107	-2.44		0.397669	-2.95		0.396232	-2.52
			0.399456	-1.59		0.399456	-1.92		0.390822	2.05728		0.401983			0.400545			0.399107			0.397669	-2.46
			0.400895	-2.09		0.400895	-1.98		0.392261	0.553927		0.40342			0.401983	-2.52		0.400545			0.399107	-2.36
			0.402335	-1.77		0.402335	-1.86		0.3937	0.575514		0.404858			0.40342			0.401983	-2.31		0.400545	-3.11
			0.403774	-1.56		0.403774	-1.92		0.395139	1.31871		0.406296	-1.98		0.404858			0.40342	-2.62		0.401983	-2.48
			0.405213	-1.64		0.405213	-1.85		0.396578	2.1957		0.407734			0.406296			0.404858	-2.61		0.40342	-2.49
			0.406652	-1.49		0.406652	-1.89		0.398017	2.21579		0.409172	-3.64		0.407734			0.406296	-2.49		0.404858	-2.54
			0.408091	-1.5		0.408091	-2.13		0.399456	1.94031		0.410609			0.409172	-2.78		0.407734	-4.36		0.406296	-2.58
			0.40953	-1.91		0.40953	-2		0.400895	1.67997		0.412047	-1.99		0.410609	-2.52		0.409172	-2.52		0.407734	-2.74
			0.410969	-1.78		0.410969	-2.6		0.402335	2.24745		0.413485	-2.31		0.412047	-2.34		0.410609			0.409172	-2.91
			0.412408	-2.2		0.412408	-1.9		0.403774	1.98069		0.414923	-1.86		0.413485			0.412047			0.410609	-3.02
			0.413847	-2.32		0.413847	-1.84		0.405213	2.29483		0.41636	-1.75		0.414923			0.413485	-2.32		0.412047	-2.83
			0.415286	-1.96		0.415286	-1.87		0.406652	2.14215		0.417798	-2.2		0.41636			0.414923	-2.7		0.413485	-2.43
			0.416725	-1.54		0.416725	-1.59		0.408091	1.22639		0.419236	-2.05		0.417798	-2.94		0.41636	-2.59		0.414923	-3.04
			0.418164			0.418164	-1.9		0.40953	1.6852		0.420674			0.419236			0.417798	-2.83		0.41636	-2.57
			0.419603	-1.61		0.419603	-1.67		0.410969	0.420043		0.422112	-2.13		0.420674	-2.57		0.419236			0.417798	-2.61
			0.421042	-1.81		0.421042	-2.15		0.412408	2.15322		0.423549	-2.25		0.422112	-2.34		0.420674	-2.24		0.419236	-2.66
			0.422481	-2.3		0.422481	-2.02		0.413847	2.49625		0.424987	-1.92		0.423549			0.422112	-2.45		0.420674	-2.79
			0.42392	-1.82		0.42392	-1.83		0.415286	2.32755		0.426425	-2.42		0.424987			0.423549	-2.28		0.422112	-2.81
			0.425359			0.425359	-1.59		0.416725	4.49518		0.427863	-2.07		0.426425			0.424987	-3.03		0.423549	-2.5
			0.426798			0.426798	-2.06		0.418164	2.18104		0.4293	-2.3		0.427863	-2.03		0.426425	-2.53		0.424987	-2.62
			0.428237	-1.85		0.428237	-1.83		0.419603	3.79635		0.430738	-1.71		0.4293	-2.24		0.427863	-2.5		0.426425	-2.56
			0.429676	-1.52		0.429676	-1.94		0.421042	1.26682		0.432176	-1.87		0.430738	-2.28		0.4293	-2.06		0.427863	-2.62
			0.431115	-2.39		0.431115	-2.62		0.422481	1.6853		0.433614	-2.15		0.432176	-2.58		0.430738	-2.06		0.4293	-2.83
			0.432554	-1.44		0.432554	-1.7		0.42392	2.66777		0.435052	-1.9		0.433614	-2.03		0.432176	-2.22		0.430738	-2.43
			0.433993			0.433993	-1.95		0.425359	4.69514		0.436489	-2.25		0.435052			0.433614	-2.3		0.432176	-2.9
			0.435433	-1.6		0.435433	-1.67		0.426798	1.59332		0.437927	-2.08		0.436489			0.435052	-2.69		0.433614	-2.91
			0.436872	-1.56		0.436872	-2.35		0.428237	2.70166		0.439365			0.437927			0.436489	-2.46		0.435052	-3.86
			0.438311	-1.85		0.438311	-1.85		0.429676	2.1045		0.440803			0.439365			0.437927	-2.51		0.436489	-2.73
			0.43975			0.43975	-3.31		0.431115	0.44402		0.44224	-1.89		0.440803	-2.1		0.439365			0.437927	-3.15
			0.441189	-2.03		0.441189	-1.95		0.432554	3.75347		0.443678	-2.01		0.44224			0.440803			0.439365	-2.83
			0.442628	-2.09		0.442628	-2.13		0.433993	2.1227		0.445116	-2.29		0.443678			0.44224	-2.6		0.440803	-3.11
			0.444067	-1.7		0.444067			0.435433	4.03264		0.446554	-2.14		0.445116	-2.17		0.443678	-4.04		0.44224	-2.69
			0.445506	-1.54		0.445506	-1.86		0.436872	0.857139		0.447992	-1.74		0.446554			0.445116	-3.54		0.443678	-2.76
			0.446945	-1.73		0.446945			0.438311	2.74362		0.449429			0.447992	-2.17		0.446554	-2.22		0.445116	-2.67
			0.448384	-1.53		0.448384	-1.68		0.43975	0.0957231		0.450867	-2.01		0.449429			0.447992	-2.19		0.446554	-2.66
			0.449823			0.449823	-2.05		0.441189	2.16604		0.452305	-2.7		0.450867	-2.09		0.449429	-2.4		0.447992	-3.07
			0.451262			0.451262	-2.2		0.442628	1.46567		0.453743	-2.43		0.452305	-2.25		0.450867	-2.45		0.449429
			0.452701	-1.81		0.452701	-2.42		0.444067	-0.609531		0.45518	-2.24		0.453743			0.452305	-2.48		0.450867
			0.45414	-1.84		0.45414	-1.8		0.445506	2.76238		0.456618	-3.49		0.45518	-1.98		0.453743			0.452305	-2.69
			0.455579	-1.91		0.455579	-2.22		0.446945	-0.595284		0.458056			0.456618	-2.52		0.45518	-2.36		0.453743	-2.64
			0.457018	-2.15		0.457018	-2.41		0.448384	4.21136		0.459494	-1.56		0.458056	-2.14		0.456618			0.45518	-2.42
			0.458457	-1.58		0.458457	-2.06		0.449823	1.78323		0.460932	-2.18		0.459494	-2.47		0.458056	-2.24		0.456618	-3.06
			0.459896	-1.78		0.459896	-1.99		0.451262	1.27497		0.462369			0.460932	-2.24		0.459494	-3.54		0.458056	-2.4
			0.461335	-2.24		0.461335	-1.63		0.452701	0.77856		0.463807	-1.76		0.462369	-2.2		0.460932	-2.28		0.459494	-4.77
			0.462774	-1.74		0.462774	-1.89		0.45414	3.24771		0.465245	-1.88		0.463807			0.462369	-3.01		0.460932	-2.8
			0.464213	-1.99		0.464213	-1.77		0.455579	1.24448		0.466683			0.465245	-3.79		0.463807	-2.26		0.462369
			0.465652			0.465652	-1.95		0.457018	0.807474		0.46812	-1.85		0.466683			0.465245			0.463807	-2.49
			0.467091	-1.63		0.467091	-2.01		0.458457	1.85003		0.469558	-1.88		0.46812	-3.01		0.466683			0.465245	-2.8
			0.468531	-1.51		0.468531	-1.82		0.459896	2.15311		0.470996	-1.77		0.469558	-2.1		0.46812			0.466683	-2.95
			0.46997	-2.04		0.46997	-1.91		0.461335	4.95085		0.472434	-1.72		0.470996	-2.23		0.469558	-2.19		0.46812	-3.72
			0.471409			0.471409	-2.44		0.462774	2.74382		0.473871	-1.78		0.472434	-2.11		0.470996	-2.62		0.469558	-3.31
			0.472848			0.472848	-2.06		0.464213	3.64529		0.475309	-1.72		0.473871	-2.36		0.472434	-2.5		0.470996	-2.33
			0.474287	-1.59		0.474287	-1.93		0.465652	2.43003		0.476747	-2.14		0.475309	-2.13		0.473871	-2.44		0.472434	-2.32
			0.475726	-2.13		0.475726	-2.11		0.467091	2.13723		0.478185	-2.32		0.476747			0.475309	-2.41		0.473871	-3.11
			0.477165	-1.68		0.477165	-2.05		0.468531	3.33958		0.479623	-2.84		0.478185	-2.52		0.476747			0.475309	-3.21
			0.478604	-2.07		0.478604	-2.02		0.46997	2.74522		0.48106	-1.79		0.479623	-3.12		0.478185	-2.95		0.476747	-2.68
			0.480043	-2.28		0.480043	-1.81		0.471409	0.81246		0.482498	-2.16		0.48106	-2.63		0.479623	-2.73		0.478185	-2.95
			0.481482	-2.29		0.481482	-1.9		0.472848	1.95078		0.483936	-2.42		0.482498	-2.56		0.48106	-2.29		0.479623	-3.49
			0.482921	-2.24		0.482921	-1.82		0.474287	2.63909		0.485374	-2.44		0.483936	-2.23		0.482498	-3.27		0.48106	-3.15
			0.48436	-1.96		0.48436	-2.62		0.475726	1.76119		0.486811	-1.69		0.485374	-2.27		0.483936	-2.49		0.482498	-2.95
			0.485799	-1.96		0.485799	-1.98		0.477165	2.03096		0.488249	-1.54		0.486811	-3.3		0.485374	-2.38		0.483936	-2.85
			0.487238	-2.52		0.487238	-1.9		0.478604	2.17265		0.489687	-2.19		0.488249	-2.28		0.486811			0.485374	-2.62
			0.488677	-3.31		0.488677	-2		0.480043	3.57852		0.491125	-3.33		0.489687	-1.94		0.488249	-2.3		0.486811	-3.01
			0.490116			0.490116	-1.89		0.481482	2.90987		0.492563			0.491125	-2.3		0.489687	-3.17		0.488249	-2.97
			0.491555	-1.58		0.491555	-2.1		0.482921	3.55789		0.494			0.492563			0.491125	-2.78		0.489687	-2.44
			0.492994			0.492994	-1.9		0.48436	0.565163		0.495438	-2.85		0.494	-2.29		0.492563	-2.7		0.491125	-3.21
			0.494433	-1.73		0.494433	-1.82		0.485799	2.47636		0.496876			0.495438	-2.65		0.494	-2.71		0.492563	-2.84
			0.495872			0.495872	-1.91		0.487238	3.01499		0.498314	-1.79		0.496876			0.495438	-2.54		0.494	-2.62
			0.497311			0.497311	-2.88		0.488677	2.39522		0.499751			0.498314	-2.1		0.496876	-2.39		0.495438	-4.14
			0.49875	-1.78		0.49875	-2.42		0.490116	3.12614		0.501189			0.499751	-3.27		0.498314			0.496876	-2.74
			0.500189	-2.35		0.500189	-1.76		0.491555	1.91779		0.502627			0.501189			0.499751	-2.43		0.498314	-2.58
			0.501629	-2.17		0.501629	-1.84		0.492994	3.0305		0.504065			0.502627	-3.03		0.501189			0.499751
			0.503068	-1.72		0.503068	-1.91		0.494433	3.73957		0.505503	-2.08		0.504065			0.502627			0.501189	-2.78
			0.504507			0.504507	-1.95		0.495872	3.04042		0.50694	-2.16		0.505503	-2.37		0.504065	-2.74		0.502627	-2.67
			0.505946	-1.85		0.505946	-1.87		0.497311	0.328191		0.508378			0.50694	-2.53		0.505503			0.504065
			0.507385			0.507385	-2.09		0.49875	0.953713		0.509816	-1.78		0.508378	-2.58		0.50694	-2.78		0.505503	-2.48
			0.508824	-3.33		0.508824	-3.14		0.500189	4.33953		0.511254	-1.57		0.509816	-2.43		0.508378	-2.96		0.50694
			0.510263	-2		0.510263	-1.92		0.501629	3.66502		0.512691			0.511254	-2.28		0.509816	-2.55		0.508378	-2.61
			0.511702	-2.02		0.511702	-1.89		0.503068	3.08628		0.514129	-2		0.512691			0.511254	-2.43		0.509816	-2.72
			0.513141	-2.41		0.513141	-1.77		0.504507	2.88863		0.515567			0.514129	-2.91		0.512691			0.511254	-2.62
			0.51458	-1.59		0.51458	-1.89		0.505946	3.44474		0.517005	-1.7		0.515567			0.514129	-3.07		0.512691	-2.71
			0.516019	-1.51		0.516019	-1.83		0.507385	2.07471		0.518443	-1.99		0.517005	-2.35		0.515567	-2.55		0.514129	-2.55
			0.517458	-2.02		0.517458	-1.97		0.508824	0.187963		0.51988	-1.49		0.518443			0.517005	-3		0.515567	-3.1
			0.518897	-1.93		0.518897	-1.79		0.510263	3.13301		0.521318	-2.18		0.51988	-2.32		0.518443			0.517005
			0.520336	-1.73		0.520336	-1.76		0.511702	3.36254		0.522756	-3.35		0.521318	-2.59		0.51988	-2.25		0.518443	-3.1
			0.521775	-2.89		0.521775	-2.41		0.513141	4.49529		0.524194	-1.66		0.522756	-3.26		0.521318	-2.43		0.51988	-2.93
			0.523214	-2.1		0.523214	-2.26		0.51458	3.43171		0.525631	-1.88		0.524194	-2.5		0.522756	-3.82		0.521318	-2.66
			0.524653			0.524653	-2.11		0.516019	3.90546		0.527069	-1.78		0.525631	-2.85		0.524194	-2.39		0.522756	-3.07
			0.526092			0.526092	-1.99		0.517458	2.85676		0.528507			0.527069			0.525631	-2.1		0.524194	-2.65
			0.527531	-1.69		0.527531	-1.86		0.518897	4.38076		0.529945	-2.38		0.528507			0.527069	-2.26		0.525631	-2.62
			0.52897	-2.1		0.52897	-2.05		0.520336	4.72756		0.531383	-2.42		0.529945			0.528507	-2.7		0.527069	-2.71
			0.530409	-1.8		0.530409	-1.69		0.521775	1.0487		0.53282	-2.83		0.531383	-2.51		0.529945			0.528507	-3.77
			0.531848	-1.63		0.531848	-1.96		0.523214	1.49715		0.534258	-1.93		0.53282			0.531383	-3.97		0.529945	-3
			0.533287	-1.89		0.533287	-1.92		0.524653	2.11428		0.535696			0.534258			0.53282			0.531383
			0.534727	-1.88		0.534727	-2.68		0.526092	2.8574		0.537134	-1.96		0.535696	-2.05		0.534258	-2.22		0.53282	-2.62
			0.536166	-1.94		0.536166	-1.73		0.527531	3.80644		0.538571			0.537134	-2.22		0.535696			0.534258	-3.97
			0.537605	-1.46		0.537605	-1.84		0.52897	2.51437		0.540009	-1.82		0.538571			0.537134	-2.52		0.535696	-3.21
			0.539044	-2.09		0.539044	-1.9		0.530409	5.69504		0.541447			0.540009	-2.46		0.538571	-2.55		0.537134	-3.09
			0.540483	-1.4		0.540483	-1.82		0.531848	3.08037		0.542885	-2.71		0.541447			0.540009	-2.45		0.538571	-3.33
			0.541922	-1.74		0.541922	-2.26		0.533287	3.42724		0.544322	-1.84		0.542885	-2.52		0.541447			0.540009	-2.43
			0.543361	-1.78		0.543361			0.534727	0.60389		0.54576	-1.79		0.544322	-4.35		0.542885	-2.36		0.541447	-3.37
			0.5448	-2.15		0.5448	-1.88		0.536166	5.3703		0.547198	-1.97		0.54576	-2.49		0.544322			0.542885
			0.546239	-2.13		0.546239	-1.77		0.537605	4.20032		0.548636	-2.76		0.547198			0.54576	-2.4		0.544322	-3.32
			0.547678	-1.66		0.547678	-1.95		0.539044	3.68179		0.550074	-1.84		0.548636			0.547198	-2.79		0.54576	-3.03
			0.549117	-2		0.549117	-2.22		0.540483	4.44376		0.551511	-1.78		0.550074	-2.58		0.548636	-2.52		0.547198
			0.550556	-1.97		0.550556	-1.93		0.541922	1.62698		0.552949	-2.76		0.551511	-2.14		0.550074	-2.61		0.548636	-2.84
			0.551995	-2.3		0.551995	-2.84		0.543361	-0.447881		0.554387	-1.92		0.552949			0.551511	-2.3		0.550074
			0.553434	-4.77		0.553434	-1.93		0.5448	3.88788		0.555825	-1.92		0.554387	-2.88		0.552949	-2.49		0.551511	-2.35
			0.554873	-2.6		0.554873	-2.32		0.546239	5.11567		0.557262	-1.95		0.555825	-2.04		0.554387			0.552949	-4.28
			0.556312	-1.65		0.556312	-1.93		0.547678	3.34266		0.5587	-1.9		0.557262			0.555825	-2.16		0.554387	-2.67
			0.557751			0.557751	-1.91		0.549117	1.80978		0.560138	-2.77		0.5587	-2.11		0.557262			0.555825	-2.51
			0.55919	-1.53		0.55919	-3.98		0.550556	3.53489		0.561576	-2.2		0.560138			0.5587	-2.19		0.557262	-3.1
			0.560629			0.560629	-1.87		0.551995	0.44486		0.563014	-2.1		0.561576	-2.72		0.560138			0.5587	-3.28
			0.562068	-1.49		0.562068	-2.18		0.553434	3.59461		0.564451			0.563014	-2.33		0.561576	-2.52		0.560138
			0.563507			0.563507	-3.95		0.554873	1.46584		0.565889	-1.96		0.564451	-2.4		0.563014	-2.73		0.561576	-2.51
			0.564946	-1.96		0.564946	-1.79		0.556312	3.65438		0.567327	-1.96		0.565889	-2.53		0.564451	-2.59		0.563014	-4.26
			0.566385	-1.74		0.566385	-2.11		0.557751	3.81112		0.568765	-3.2		0.567327	-2.57		0.565889	-2.87		0.564451	-3.09
			0.567825	-4.06		0.567825	-1.91		0.55919	0.0325201		0.570202	-1.95		0.568765			0.567327	-2.71		0.565889	-3.3
			0.569264			0.569264	-1.88		0.560629	4.28555		0.57164	-2.25		0.570202	-2.38		0.568765	-2.89		0.567327	-3.02
			0.570703	-2.1		0.570703	-1.94		0.562068	2.08665		0.573078	-2.15		0.57164			0.570202	-2.8		0.568765	-2.73
			0.572142	-2.18		0.572142	-2.33		0.563507	0.035247		0.574516	-1.85		0.573078			0.57164			0.570202	-2.76
			0.573581	-2		0.573581	-2.01		0.564946	5.12609		0.575954	-2.01		0.574516	-2.02		0.573078	-2.8		0.57164
			0.57502	-1.72		0.57502	-2.43		0.566385	2.50539		0.577391	-2.08		0.575954	-2.56		0.574516	-2.22		0.573078	-3.01
			0.576459			0.576459	-2.15		0.567825	3.93617		0.578829	-1.91		0.577391	-2.93		0.575954	-2.5		0.574516	-2.81
			0.577898			0.577898	-2.35		0.569264	4.31844		0.580267			0.578829			0.577391	-2.2		0.575954	-2.78
			0.579337	-1.82		0.579337	-1.86		0.570703	3.70714		0.581705	-2.14		0.580267			0.578829	-2.76		0.577391	-3.05
			0.580776	-2.2		0.580776	-2.14		0.572142	1.51365		0.583142	-2.02		0.581705	-2.06		0.580267	-2.33		0.578829	-2.61
			0.582215	-2.07		0.582215	-2.27		0.573581	3.18138		0.58458	-1.78		0.583142	-3.47		0.581705	-2.28		0.580267
			0.583654	-1.54		0.583654	-1.75		0.57502	1.23398		0.586018	-3.09		0.58458			0.583142	-3.3		0.581705	-2.75
			0.585093	-1.65		0.585093	-1.92		0.576459	2.32846		0.587456	-1.72		0.586018	-3.11		0.58458	-2.61		0.583142	-2.84
			0.586532	-2.73		0.586532	-1.81		0.577898	1.49283		0.588894	-1.73		0.587456	-1.86		0.586018			0.58458
			0.587971	-1.41		0.587971	-1.99		0.579337	4.65588		0.590331	-1.83		0.588894			0.587456	-3		0.586018
			0.58941	-2.14		0.58941	-2.21		0.580776	2.42755		0.591769	-2.08		0.590331	-2.21		0.588894			0.587456	-2.61
			0.590849	-1.57		0.590849	-2.58		0.582215	1.8247		0.593207	-1.69		0.591769	-1.99		0.590331	-2.78		0.588894	-2.9
			0.592288			0.592288	-1.78		0.583654	6.05918		0.594645	-2.06		0.593207	-1.86		0.591769	-2.38		0.590331
			0.593727	-1.5		0.593727	-1.9		0.585093	4.133		0.596082			0.594645			0.593207	-2.5		0.591769	-3.12
			0.595166	-1.51		0.595166	-2.76		0.586532	5.32887		0.59752	-1.67		0.596082			0.594645	-3.76		0.593207	-2.53
			0.596605			0.596605	-2.1		0.587971	3.5736		0.598958	-1.8		0.59752	-2.13		0.596082	-2.45		0.594645	-3.1
			0.598044			0.598044	-2.11		0.58941	2.13271		0.600396	-1.69		0.598958			0.59752	-2.16		0.596082
			0.599483	-2.58		0.599483	-1.79		0.590849	0.924424		0.601834	-1.8		0.600396	-2.75		0.598958	-2.59		0.59752	-2.79
			0.600923	-1.74		0.600923	-2.08		0.592288	5.82828		0.603271	-2.49		0.601834			0.600396	-2.2		0.598958	-2.67
			0.602362	-1.58		0.602362	-2.29		0.593727	4.42755		0.604709	-1.69		0.603271	-2.17		0.601834			0.600396	-2.68
			0.603801	-1.69		0.603801	-2.05		0.595166	0.619889		0.606147	-1.96		0.604709	-3.35		0.603271	-2.32		0.601834
			0.60524	-1.77		0.60524	-2.16		0.596605	2.79909		0.607585	-2.15		0.606147	-2.78		0.604709			0.603271	-2.53
			0.606679	-1.48		0.606679	-1.67		0.598044	2.74573		0.609022	-2.03		0.607585	-2.27		0.606147	-2.3		0.604709
			0.608118	-1.79		0.608118	-1.77		0.599483	5.77631		0.61046	-2.25		0.609022	-2.19		0.607585	-3.22		0.606147	-2.68
			0.609557	-1.58		0.609557	-2.19		0.600923	3.01453		0.611898			0.61046			0.609022	-2.51		0.607585
			0.610996	-2.01		0.610996	-1.76		0.602362	1.85738		0.613336	-1.96		0.611898			0.61046	-3.44		0.609022
			0.612435			0.612435	-2.02		0.603801	3.248		0.614773	-2.81		0.613336	-2.78		0.611898			0.61046	-2.64
			0.613874	-2.24		0.613874	-2.08		0.60524	2.5382		0.616211	-1.95		0.614773			0.613336	-2.28		0.611898	-3.37
			0.615313	-2.1		0.615313	-2.19		0.606679	7.88972		0.617649	-1.97		0.616211	-2.91		0.614773	-2.57		0.613336	-2.61
			0.616752	-1.41		0.616752	-1.9		0.608118	6.31668		0.619087	-1.66		0.617649			0.616211	-3.09		0.614773	-2.95
			0.618191	-3.56		0.618191	-3.41		0.609557	2.37167		0.620525	-2.04		0.619087	-2.94		0.617649	-2.97		0.616211
			0.61963	-1.8		0.61963	-2.19		0.610996	6.4845		0.621962	-2.14		0.620525	-2.21		0.619087	-2.56		0.617649	-2.56
			0.621069	-1.87		0.621069	-2.09		0.612435	3.58348		0.6234	-1.74		0.621962	-2.7		0.620525			0.619087
			0.622508	-1.48		0.622508	-1.78		0.613874	3.1259		0.624838	-1.69		0.6234	-2.23		0.621962	-2.59		0.620525	-2.76
			0.623947	-1.84		0.623947	-2.31		0.615313	2.4462		0.626276	-2.15		0.624838			0.6234	-2.16		0.621962
			0.625386	-1.48		0.625386	-1.8		0.616752	4.76962		0.627713	-1.68		0.626276	-2.26		0.624838	-2.46		0.6234	-2.71
			0.626825	-1.85		0.626825	-2.52		0.618191	0.147896		0.629151	-1.97		0.627713	-2.61		0.626276			0.624838
			0.628264	-2.1		0.628264	-2.43		0.61963	2.45492		0.630589	-1.43		0.629151	-2.09		0.627713			0.626276	-2.61
			0.629703	-1.71		0.629703	-1.85		0.621069	3.15332		0.632027	-1.59		0.630589	-2.36		0.629151	-2.35		0.627713	-2.59
			0.631142	-2.62		0.631142			0.622508	6.42153		0.633465	-1.71		0.632027	-3.08		0.630589	-2.17		0.629151	-2.54
			0.632581	-1.89		0.632581	-3.05		0.623947	1.89711		0.634902	-1.74		0.633465	-2.95		0.632027			0.630589	-2.58
			0.634021			0.634021	-2.15		0.625386	6.18967		0.63634	-1.87		0.634902	-2.13		0.633465			0.632027	-3.47
			0.63546	-2.32		0.63546	-2.08		0.626825	1.19759		0.637778			0.63634	-2.05		0.634902	-2.54		0.633465	-3.46
			0.636899			0.636899			0.628264	1.45374		0.639216	-1.67		0.637778	-2.8		0.63634	-2.31		0.634902	-3.43
			0.638338	-2.49		0.638338	-2.62		0.629703	5.64336		0.640653	-1.87		0.639216			0.637778	-2.48		0.63634	-2.79
			0.639777	-1.92		0.639777			0.631142	-1.92438		0.642091			0.640653	-2.48		0.639216	-2.8		0.637778	-2.91
			0.641216	-1.85		0.641216	-1.87		0.632581	0.35294		0.643529	-2.37		0.642091			0.640653			0.639216	-2.92
			0.642655	-1.54		0.642655	-2.17		0.634021	2.86573		0.644967	-1.5		0.643529			0.642091	-2.41		0.640653	-2.4
			0.644094	-1.75		0.644094	-1.88		0.63546	3.38715		0.646405	-1.88		0.644967	-2.04		0.643529			0.642091
			0.645533			0.645533	-2.53		0.636899	-0.60481		0.647842	-1.69		0.646405			0.644967	-2		0.643529	-3.54
			0.646972	-1.93		0.646972	-1.9		0.638338	0.971829		0.64928	-2.14		0.647842	-2.55		0.646405			0.644967	-2.48
			0.648411	-1.62		0.648411	-1.92		0.639777	-1.22303					0.64928			0.647842			0.646405	-4.05
			0.64985	-2.46		0.64985	-2.48		0.641216	5.60573								0.64928	-3.03		0.647842	-2.85
									0.642655	2.79894											0.64928
									0.644094	5.52424
									0.645533	1.23889
									0.646972	5.3209
									0.648411	5.08182
									0.64985	1.40923

## Sheet: Supplementary Fig. 9
Supplementary Fig. 9a
S155C				T249C				S288C				T307C
	RRM1-ZnF1S-RRM2 free	RRM1-ZnF1S-RRM2 + GGCU_12			RRM1-ZnF1S-RRM2 free	RRM1-ZnF1S-RRM2 + GGCU_12			RRM1-ZnF1S-RRM2 free	RRM1-ZnF1S-RRM2 + GGCU_12			RRM1-ZnF1S-RRM2 free	RRM1-ZnF1S-RRM2 + GGCU_12
Residue	Iox/Ired	Iox/Ired		Residue	Iox/Ired	Iox/Ired		Residue	Iox/Ired	Iox/Ired		Residue	Iox/Ired	Iox/Ired
92	0.852934	0.761944		92	1.00474	0.977727		92	0.243502	0.150821		92	0.343297	0.342087
93	0.807803	0.768427		93	0.920431	0.979599		93	0.0872271	0.055193		93	0.226865	0.154208
94				94				94				94
95	0.858232			95	0.906309			95	0.18811			95	0.509371
96				96				96				96
97	0.659409	0.532775		97	1.05202	1.05359		97	0.566268	0.64406		97	0.719201	0.70093
98	0.69839			98	0.818231			98	-0.00837414			98	0.57085
99	0.767713	0.832495		99	0.958822			99	0.315866	0.313482		99	0.994576
100				100				100				100
101				101				101				101
102	1.01556			102	1.03768			102	0.667772			102	0.929974
103				103				103				103
104				104				104				104
105	0.985702	0.90977		105	0.958448	0.96406		105	0.629632	0.8144		105	0.953524	0.632589
106				106				106				106
107	0.901918	0.812537		107	0.750497	0.952239		107	0.29041	0.228365		107	0.470405	0.310912
108	1.03718	0.920946		108	1.05501	1.02147		108	0.745647	0.820732		108	0.699891	0.618599
109	1.04627	0.957607		109	0.992579	1.11821		109	0.895925	0.888784		109	0.831856	0.701818
110	1.23765	0.920278		110	1.03013	1.00394		110	1.06025	1.01382		110	0.919987	0.685693
111	1.0553	0.916911		111	1.10433	1.03443		111	0.66984	0.77583		111	0.812735	0.552046
112	1.05027	0.965493		112	1.09541	1.0958		112	0.928749	1.0012		112	0.851885	0.586087
113	1.1872	1.00287		113	1.03486	1.10738		113	1.02352	0.95815		113	0.901743	0.656417
114	1.04474	0.904249		114	1.1133	1.04488		114	0.96556	0.975252		114	0.942526	0.511799
115		0.927063		115		1.01958		115		0.978881		115	0.819695	0.196253
116	1.06779	0.932942		116	1.11666	1.08638		116	1.07534	0.986978		116	0.808849	0.257751
117	0.857503			117	1.02666	1.00172		117		0.8875		117	0.608863	0.319819
118				118				118		0.943255		118
119	0.290289			119	1.10455	1.04474		119	0.998509	1.00767		119	0.704728	0.137976
120				120	1.02199	1.09201		120	0.988548	1.03916		120
121	0.163413	0.132124		121	1.08411	1.06091		121	0.958525	1.02548		121	0.823621	0.533846
122		-0.00861423		122	0.965713	1.07939		122	1.03318	0.989474		122	0.769012	0.579481
123				123	1.20236	1.0319		123	1.00969	1.00845		123	0.761581	0.52601
124				124				124				124
125	0.0833031			125	0.820701	0.824039		125	0.220656	0.501772		125	0.227086	0.066253
126				126				126				126
127		0.525319		127	1.19153	1.16921		127	1.03611	0.921832		127	0.89032	0.192821
128				128				128				128
129	0.914631	0.949496		129	1.10399	0.994738		129	0.604932	0.858933		129	0.305679	0.0337805
130	1.02759	0.939216		130	1.07015	1.06676		130	0.437413	0.834553		130	0.976567	0.562644
131	1.03748			131	1.07043			131	0.601595			131	0.874346
132	1.12064			132	1.18575			132	0.57839	0.718421		132	0.957321
133	0.951435	0.878894		133	1.05569	0.989267		133	0.050677	0.432591		133	0.384627	0.329865
134	1.06394	1.02253		134	1.09005	0.860446		134	0.414884	0.828581		134	0.835228	0.609088
135				135				135				135
136	1.24507			136	1.03705			136	0.304065			136	0.896704
137		0.963459		137		0.961085		137		0.505535		137		0.245044
138	0.963585			138	1.23225			138	0.501499	0.623944		138	0.699766
139				139				139				139
140				140				140				140
141	0.896014			141	0.902373	0.968082		141	0.64026	0.790955		141	0.902943	0.704184
142				142				142				142
143	0.93034			143	0.977571			143	0.698392			143	0.943385
144	1.06493	0.950177		144	1.02876	1.16306		144	0.371504	0.77103		144	1.07971	0.693033
145	1.03389	0.9006		145	1.19876	1.08065		145	0.703219	0.967873		145	1.12123	0.837925
146	0.896515	0.737428		146	1.07195	1.06602		146	0.595043	0.866259		146	0.89939	0.391277
147				147				147				147
148				148				148				148
149				149				149				149
150				150				150				150
151	0.0336913	0.0267506		151	0.949806	0.909098		151	0.64352	0.660755		151	0.554291	0.523047
152	-0.0278342	0.0148818		152	1.19843	1.08328		152	1.04103	0.923173		152	0.996141	0.745064
153	0.00162875	0.0679499		153	1.00372	1.03845		153	0.93007	0.965867		153	0.921768	0.820042
154	-0.0320254	-0.0264104		154	0.956982	1.09383		154	0.942054	1.01379		154	0.938574	0.89102
155				155		1.07079		155	0.975988	1.00739		155		0.786024
156				156	0.986945			156	0.941781	1.04039		156	0.957985
157				157				157				157
158				158	1.04966	0.986461		158	1.04036	1.01512		158	0.953803	0.910836
159				159	0.960735			159	1.03136			159	0.933932
160				160				160				160
161				161				161				161
162				162				162	0.768315	1.01878		162
163	0.567381	0.328322		163	1.06457	1.0631		163	0.936828	0.900486		163	1.02935	0.867715
164	0.791083	0.557464		164	1.01868	1.03706		164	0.842914	0.970376		164	0.931147	0.933391
165	0.84773			165	1.12651	0.922295		165	0.664968	0.939495		165	0.205774	0.135318
166	0.983078	0.914887		166	1.14909	1.0507		166	0.941753	0.964896		166	0.770712	0.736283
167	0.966726			167	1.13291			167	0.592186			167	0.172226
168	1.04254	0.938238		168	1.02477	0.997084		168	0.69587	0.804383		168	0.540345	0.413896
169	1.04581	0.942681		169	1.08112	1.04086		169	0.894217	0.730157		169	0.799492	0.809983
170	0.922593	0.868666		170	0.684119	0.865108		170	0.0964743	0.200728		170	0.488681	0.389664
171				171				171	0.776643	0.737584		171
172	1.13121	0.885014		172	0.922135	0.916401		172	0.382626	0.456496		172	0.753309	0.695544
173				173				173				173	0.612064
174	1.06713			174	0.979041			174	0.636872			174	0.940938
175				175				175				175
176	0.926824			176	1.07747			176	0.384513	0.691284		176	0.8877
177				177				177				177
178				178				178				178
179				179				179				179
180				180				180				180
181				181				181				181
182				182				182				182
183				183				183				183
184				184				184				184
185	1.08945			185	0.921504			185	0.497441			185	0.909969
186				186				186				186
187	1.17542			187	1.03029	1.07555		187	0.561945	0.71333		187	0.909443	0.250765
188	1.08613			188	1.04012	0.91445		188	0.6443	0.582206		188	0.70998	0.153172
189	1.10013	0.986523		189	0.981491	1.04773		189	0.596299	0.602304		189	0.725473	0.214449
190	1.05682	0.948226		190	1.03749	0.893849		190	0.45366	0.47071		190	0.518709	0.0867988
191				191				191				191
192				192				192				192
193	0.83369			193	0.540885			193	-0.0789356			193	-0.0257778
194	0.993827			194	0.850305			194	0.249727			194	0.628167
195				195				195				195
196				196				196				196
197				197				197				197
198	0.97804	0.973989		198	0.983109			198	0.357879	0.641017		198	0.557715	0.340757
199				199				199				199
200	0.790365	0.778914		200	0.904385	0.861924		200	0.0938773	0.395153		200	0.302831	0.130575
201	0.97174			201	1.2312	1.10037		201	0.574247	0.678843		201	0.873386	0.470979
202				202				202				202
203	0.989692			203	0.99086			203	0.237632			203	0.551944	-0.00484486
204	0.98434	0.954351		204	1.04832	1.01135		204	0.249736	0.47962		204	0.507894	0.108415
205	0.959168			205				205	0.17966	0.420116		205	0.497776
206	1.04058	1.0557		206	1.10794	0.714373		206	0.55007	0.688868		206
207	1.09584	1.03502		207	1.14543	1.00593		207	0.485927	0.585895		207	0.410306	0.00405895
208	1.12076	0.998184		208	1.12848	1.207		208	0.806295	0.753597		208	0.925865	0.426245
209				209				209				209
210	1.12926			210	1.18965			210	0.51906			210	0.708694
211	1.05863	1.0768		211	1.0953	1.06117		211	0.392318	0.621101		211	0.762213	0.310075
212				212				212				212
213	1.06548			213	1.13597			213	0.282684			213	0.614571
214	1.09631	1.07972		214	1.10553	1.0953		214	0.22872	0.374302		214	0.505974	0.198359
215	1.0831	1.06404		215	1.06096	0.991403		215	0.135506			215	0.433438	0.131299
216				216				216				216
217				217				217				217
218	0.935986	0.983849		218	0.994945	1.04135		218	0.0236175	0.0593783		218	0.153676	0.0715872
219	1.08189	1.05588		219	1.05992	1.06105		219	0.155351	0.255993		219	0.401359	0.248747
220	1.04539	1.01731		220	1.07164	1.08282		220	0.134824	0.146094		220	0.328033	0.221725
221	0.986231	1.02851		221	1.08363	1.08136		221	0.0842275	0.110041		221	0.360131	0.217611
222	1.00986	1.0158		222	1.07559	1.01038		222	0.0420047	0.0601944		222	0.31264	0.228417
223	0.958651	1.09338		223	1.03794	1.05832		223	0.0331389	0.0338475		223	0.554471	0.287994
224	0.983368	0.948459		224	1.01411	1.16142		224	0.0378058	0.0217991		224	0.655073	0.50711
225	0.957084	0.979939		225	1.01157	1.03138		225	0.0361208	0.0181445		225	0.774475	0.565237
226	0.886447	0.948788		226	0.991502	1.0218		226	0.0222959	0.0154649		226	0.695824	0.52002
227	0.947418	0.94953		227	1.07466	1.05817		227	0.0426874			227	0.70606	0.503915
228	0.884399	0.898352		228	1.06598	1.01942		228	0.0677899	-0.00553312		228	0.781372	0.540793
229				229				229				229
230				230				230				230
231				231				231				231
232				232				232				232
233	1.08667	0.939887		233	1.01759	1.00909		233	0.497518	0.400368		233	0.845557	0.675575
234	0.986509	0.985779		234	1.06812	0.965483		234	0.450827	0.415864		234	0.46705	0.258332
235	1.16016	1.0603		235	0.863481	1.04393		235	0.890482	0.584338		235
236	0.841635			236	0.885783			236	0.966737			236	0.0419455	0.0762101
237	0.125775	0.156939		237	0.660274	0.658242		237	0.574882	0.662937		237	0.033668
238	0.788771			238	0.659898			238	1.01284			238	0.0725639
239				239				239				239
240				240				240				240
241	1.01741	0.873455		241	0.385847	0.310888		241	1.06018	0.890859		241	0.865452	0.674575
242	1.15243	0.940358		242	0.244442	0.171396		242	1.11329	1.05181		242	0.78041	0.670494
243	1.09029	1.03277		243	0.0952181			243	1.05064	1.02109		243	0.960081	0.812637
244	1.03964	0.986506		244	0.205901	0.169436		244	0.959442	0.942811		244	0.889351	0.843023
245		0.971568		245	0.0315992	0.0914784		245		0.928146		245		0.853249
246	0.785453			246	-0.0124124			246	1.11012			246	1.0582
247	1.12657	0.951179		247	0.16305	-0.0782007		247	1.05075	0.899753		247	0.929358	0.804315
248	1.06555	1.01136		248	-0.0327308	-0.0461972		248	1.07379	0.934071		248	1.06112	0.984721
249	1.1217	1.07409		249				249	1.0699			249
250	1.09479	0.997698		250				250	1.03743	0.992243		250	0.803065	0.757864
251	1.04691	1.00437		251	0.0964418			251	1.07429	0.901093		251
252	1.0437	0.998237		252	0.0308574	0.10773		252	0.97948	0.960465		252	0.836658	0.800063
253				253				253				253
254	1.0625	0.997937		254	0.290052	0.181491		254	0.829941	0.819534		254	0.818712
255	1.03517	0.959817		255	0.241238	0.177356		255	0.737973	0.623547		255	0.855415	0.799254
256	0.484119	0.670149		256	0.253129	0.21205		256	0.336621	0.317353		256	0.221232	0.149092
257	1.06911	1.00641		257	0.0508694	0.0369962		257	0.869452	0.789828		257	0.962726	0.851471
258	1.04675			258	0.443653			258	0.863102			258	0.965099
259	0.991553	1.00063		259	0.196619	0.14047		259	0.900138	0.889861		259	0.978452	0.742573
260				260	0.270159			260				260
261	1.06034			261	0.617793			261	0.962689			261	1.04789
262	0.851073	0.93774		262	0.648459	0.490629		262	0.710143	0.787677		262	0.657728	0.381471
263	0.941013	0.969635		263	0.822537	0.736512		263	0.817988	0.892977		263	1.08413	0.866369
264		0.802794		264		0.653977		264	0.908204	0.884879		264		0.559455
265	0.913632			265	1.03735			265				265
266	0.32486	0.507058		266	0.939575	0.773218		266	0.78027	0.905201		266	0.881245	0.684698
267	0.935023	0.940346		267	0.963202	0.918341		267	1.07038	0.969557		267	0.877537	0.836891
268	0.422011	0.602785		268	0.957568	1.02338		268	0.934128	0.908172		268	0.866302	0.631675
269	0.871132	0.897158		269	1.00043	1.00117		269	1.06741	0.939727		269	0.95304	0.813928
270	0.937225	0.912538		270	1.02513	0.942327		270	1.0575	0.916027		270	0.961308	0.884976
271	0.946397	0.920282		271	1.02472	0.952538		271	1.04846	0.948754		271	1.06157	0.876458
272	0.857489	0.844744		272	0.987664	0.920928		272	1.06203	1.01386		272	0.940783	0.790911
273	0.999077	0.961872		273	0.789278	0.705357		273	1.03464	0.944061		273	0.883088	0.710082
274				274				274				274
275	0.904026	0.960358		275	0.839018	0.690145		275	1.07165	0.936378		275	0.637674	0.532137
276	0.89481	0.838032		276	0.953935	0.947261		276	1.03979	1.05323		276	0.58403	0.439111
277	1.01042	0.950006		277	0.742298	0.783268		277	0.972455	0.867446		277	0.493291	0.377326
278		0.891773		278	0.843031	0.750194		278		0.850989		278		0.734796
279	1.06922	1.06424		279	0.951839	0.831167		279	0.733092	0.705521		279	0.848069	0.730188
280	1.11286	0.892285		280	0.863177	0.836652		280	0.714166	0.688902		280	0.89843	0.822106
281		0.924957		281		0.914427		281	0.468129	0.305608		281		0.83898
282	0.921458	0.90033		282	0.785793	0.814717		282	0.412864	0.247647		282	0.722389	0.518233
283	0.937914	0.961128		283	0.991946	1.00805		283	0.10569	0.0532445		283	0.866985	0.887199
284	0.838311			284	0.887676			284	-0.047682			284	0.822166
285	0.779335	0.813699		285	0.987978	0.910428		285	0.0341286	-0.00492885		285	0.722312	0.562308
286	1.1215	0.979606		286	0.984284	0.927365		286	0.137401	0.0928834		286	0.790043	0.795206
287	1.02792			287	0.985719			287	0.0224646	0.0148883		287	0.953029
288	1.00023	0.927459		288	1.00911	0.853056		288				288	0.793185	0.698713
289				289				289				289
290	1.11621	1.0131		290	0.929094	0.885351		290		0.160701		290	0.805733	0.623854
291	1.02497			291	0.969875	0.865737		291	0.0501537			291	0.602499
292	0.958157	0.905409		292	1.00838	0.873435		292	-0.0165306	0.00864665		292	0.717752	0.423301
293	1.02317	0.968279		293	0.985393	0.853895		293	0.0656051	0.030193		293	0.492633	0.429213
294	1.10761	0.957135		294	0.822521	0.713135		294	0.296513	0.195954		294	0.401671	0.175387
295	1.10743	0.979171		295	0.88304	0.826609		295	0.211855			295
296				296				296				296
297	1.06328	0.838343		297	0.863271	0.708246		297	0.635932	0.498959		297	0.0314966	0.0179829
298	0.865946	0.80978		298	0.735905	0.667219		298	0.7835	0.677289		298	0.0981113
299				299				299				299
300				300				300				300
301				301		0.330721		301		0.86408		301	0.0808133	0.0639425
302	1.11091	0.991304		302	0.100191	0.0256973		302	0.979594	0.839066		302	0.0785742	-0.000246978
303		0.999389		303		0.0999386		303		0.963797		303
304	0.942885	0.816146		304	-0.0175044			304	0.884664	0.864195		304	0.481897	0.301856
305	1.09053	0.908485		305	0.107916	0.0700183		305	1.03238	0.929123		305	0.360004	0.187343
306	1.0958	1.00645		306	0.0627336	0.0140411		306	1.05056	0.998223		306
307				307				307				307
308	1.04183			308	0.305909	0.369067		308	1.02431	0.801733		308	-0.0569077	-0.0134534
309	0.752121			309	0.658015			309				309	0.0603694
310	0.248579	0.152157		310	0.771112	0.736672		310	0.411288	0.359923		310	-0.0196795	0.0767055
311	1.02903			311	0.922513			311	0.440173			311	0.198271
312	1.0041	0.944663		312	1.07194	1.02537		312	0.0417605	0.0642402		312	0.249764	0.158775
313				313				313				313
314				314				314				314
315	0.721275			315	1.01683			315	0.219482	0.228509		315	0.732419
